# Supplementary material for: Allele-Level KIR Genotyping of More Than a Million Samples: Workflow, Algorithm, and Observations
Source: Front Immunol. 2018 Dec 4;9:2843. doi: 10.3389/fimmu.2018.02843 (PMC6288436; doi:10.3389/fimmu.2018.02843)
Supplement: Supplementary File 1 — Novel Sequences observed. 185,170 samples were analyzed for sequences deviating from the alleles contained in KIR-IPD 2.6.1. An ID was assigned to each variant. For SNPs within exons of expressed proteins, codon number, reference/variant codon sequences and corresponding amino acids are listed. For SNPs within intron regions, the 10 bases up- and downstream of the SNPs are reported. Variants with several SNPs are described in consecutive lines if the SNPs are not within the reported sequence. Variant bases are color coded in red. [file Table_1.XLSX]

## Sheet: Description
Supplementary File 1: Novel sequences observed
185,170 samples were analyzed for sequences deviating from the alleles contained in KIR-IPD 2.6.1. An ID was assigned to each variant. For SNPs within exons of expressed proteins, codon number, reference/variant codon sequences and corresponding amino acids are listed. For SNPs within intron regions, the 10 bases up- and downstream of the SNPs are reported. Variants with several SNPs are describe…

## Sheet: Data
ID	Most homologous allele	Codon number	Reference codon	Variant codon	Reference amino acid	Variant amino acid	Type of mutation	Number of observations
1	KIR2DL1*0030201	207	TAC	TAG	Y	X	Nonsynonymous	638
2	KIR2DL1*0030201	141	GCA	ACA	A	T	Nonsynonymous	447
3	KIR2DL1*0030201	304	CAG	GAG	Q	E	Nonsynonymous	343
4	KIR2DL1*0030201	172	CCT	CGT	P	R	Nonsynonymous	341
5	KIR2DL1*0030201	266	CGC	CAC	R	H	Nonsynonymous	121
6	KIR2DL1*0020101	304	CAG	GAG	Q	E	Nonsynonymous	108
7	KIR2DL1*00402	354	GTC	ATC	V	I	Nonsynonymous	62
8	KIR2DL1*0020101	266	CGC	CAC	R	H	Nonsynonymous	49
9	KIR2DL1*0020101	83	GCC	GCA	A	A	Synonymous	33
10	KIR2DL1*0020101	113	GCT	CCT	A	P	Nonsynonymous	28
11	KIR2DL1*0020101	109	TAT	TGT	Y	C	Nonsynonymous	28
12	KIR2DL1*00402	196	GGC	AGC	G	S	Nonsynonymous	26
13	KIR2DL1*0020101	197	AGA	AAA	R	K	Nonsynonymous	24
14	KIR2DL1*0020101	215	CCA	ACA	P	T	Nonsynonymous	23
15	KIR2DL1*00301	203	CAT	CGT	H	R	Nonsynonymous	23
16	KIR2DL1*0020101	111	GTG	TTG	V	L	Nonsynonymous	22
17	KIR2DL1*0020101	57	CAC	GAC	H	D	Nonsynonymous	21
18	KIR2DL1*0040101	272	AAA	ACA	K	T	Nonsynonymous	20
19	KIR2DL1*0020101	140	CTG	CAG	L	Q	Nonsynonymous	18
20	KIR2DL1*0040101	152	CGG	GGG	R	G	Nonsynonymous	16
21	KIR2DL1*01202	171	CTC	CTT	L	L	Synonymous	15
22	KIR2DL1*0030201	164	GGG	GGA	G	G	Synonymous	15
23	KIR2DL1*0040101	51	TCA	TCC	S	S	Synonymous	13
24	KIR2DL1*0030201	357	GGC	GGG	G	G	Synonymous	13
24		358	GTC	ATC	V	I	Nonsynonymous
25	KIR2DL1*0020101	78	GAT	CAT	D	H	Nonsynonymous	13
26	KIR2DL1*0040101	71	CGC	TGC	R	C	Nonsynonymous	12
27	KIR2DL1*007	333	ACG	GCG	T	A	Nonsynonymous	11
28	KIR2DL1*0020101	193	GGA	AGA	G	R	Nonsynonymous	11
29	KIR2DL1*0030201	178	AAC	AAT	N	N	Synonymous	10
30	KIR2DL1*0030201	127	GAG	GAC	E	D	Nonsynonymous	9
31	KIR2DL1*0020101	94	CTG	CTT	L	L	Synonymous	9
32	KIR2DL1*007	53	GTC	GAC	V	D	Nonsynonymous	9
33	KIR2DL1*0040101	91	ACG	ATG	T	M	Nonsynonymous	8
34	KIR2DL1*0030201	175	CCC	ACC	P	T	Nonsynonymous	8
35	KIR2DL1*0040101	203	CGT	TGT	R	C	Nonsynonymous	8
36	KIR2DL1*0020101	357	GGC	GGG	G	G	Synonymous	8
36		358	GTC	ATC	V	I	Nonsynonymous
37	KIR2DL1*0030201	144	AAT	AGC	N	S	Nonsynonymous	8
38	KIR2DL1*0030201	207	TAC	TAT	Y	Y	Synonymous	7
39	KIR2DL1*0020101	30	TCC	TTC	S	F	Nonsynonymous	7
40	KIR2DL1*0030201	321	AGG	AGA	R	R	Synonymous	7
41	KIR2DL1*0020101	165	GAG	AAG	E	K	Nonsynonymous	7
42	KIR2DL1*0030201	111	GTG	TTG	V	L	Nonsynonymous	7
43	KIR2DL1*0040101	333	ACG	GCG	T	A	Nonsynonymous	6
44	KIR2DL1*0030201	285	AGA	CGA	R	R	Synonymous	6
45	KIR2DL1*0040101	100	TGC	GGC	C	G	Nonsynonymous	6
46	KIR2DL1*0030201	348	CCA	CCG	P	P	Synonymous	6
47	KIR2DL1*0020101	141	GCA	GTA	A	V	Nonsynonymous	6
48	KIR2DL1*0030201	138	ACG	ACA	T	T	Synonymous	6
49	KIR2DL1*0020101	208	GAG	AAG	E	K	Nonsynonymous	6
50	KIR2DL1*0030201	54	ATG	AGG	M	R	Nonsynonymous	5
51	KIR2DL1*0030201	31	CTC	CCC	L	P	Nonsynonymous	5
52	KIR2DL1*0030201	304	CAG	CAC	Q	H	Nonsynonymous	5
53	KIR2DL1*0020101	184	GAC	GTC	D	V	Nonsynonymous	5
54	KIR2DL1*0020101	89	CGC	CAC	R	H	Nonsynonymous	5
55	KIR2DL1*0020101	32	CTG	CGG	L	R	Nonsynonymous	5
56	KIR2DL1*0030201	194	GGG	GGA	G	G	Synonymous	5
57	KIR2DL1*0020101	107	TCC	ACC	S	T	Nonsynonymous	5
58	KIR2DL1*0040101	111	GTG	TTG	V	L	Nonsynonymous	5
59	KIR2DL1*0030201	52	GAT	TAT	D	Y	Nonsynonymous	5
60	KIR2DL1*0020101	169	CGT	CAT	R	H	Nonsynonymous	5
61	KIR2DL1*0020101	188	GGC	GGT	G	G	Synonymous	5
62	KIR2DL1*010	331	GTG	GCG	V	A	Nonsynonymous	5
63	KIR2DL1*0030201	329	ATC	GTC	I	V	Nonsynonymous	5
64	KIR2DL1*0030201	357	GGC	GAC	G	D	Nonsynonymous	5
65	KIR2DL1*0020101	251	TCA	TTA	S	L	Nonsynonymous	5
66	KIR2DL1*0020101	175	CCC	TCC	P	S	Nonsynonymous	4
67	KIR2DL1*0030201	65	ATG	ATA	M	I	Nonsynonymous	4
68	KIR2DL1*0020101	358	GTC	ATC	V	I	Nonsynonymous	4
69	KIR2DL1*0020101	123	ATA	ACA	I	T	Nonsynonymous	4
70	KIR2DL1*0030201	329	ATC	ACC	I	T	Nonsynonymous	4
70		330	ATC	AGA	I	R	Nonsynonymous
71	KIR2DL1*0030201	91	ACG	ATG	T	M	Nonsynonymous	4
72	KIR2DL1*0030201	169	CGT	CAT	R	H	Nonsynonymous	4
73	KIR2DL1*0030201	94	CTG	ATG	L	M	Nonsynonymous	4
74	KIR2DL1*01202	195	ACC	AAC	T	N	Nonsynonymous	4
75	KIR2DL1*007	304	CAG	GAG	Q	E	Nonsynonymous	4
76	KIR2DL1*0030201	91	ACG	ACA	T	T	Synonymous	4
77	KIR2DL1*0030201	98	TAC	TAT	Y	Y	Synonymous	4
78	KIR2DL1*0030201	209	TGG	AGG	W	R	Nonsynonymous	3
79	KIR2DL1*0030201	154	TCC	TCT	S	S	Synonymous	3
80	KIR2DL1*0020101	138	ACG	ACA	T	T	Synonymous	3
81	KIR2DL1*0030201	143	GAG	GGG	E	G	Nonsynonymous	3
82	KIR2DL1*0030201	287	GCG	GCA	A	A	Synonymous	3
83	KIR2DL1*0030201	251	TCA	TTA	S	L	Nonsynonymous	3
84	KIR2DL1*0020101	67	AAC	AAT	N	N	Synonymous	3
85	KIR2DL1*0030201	183	GCT	GTT	A	V	Nonsynonymous	3
86	KIR2DL1*0040101	178	AAC	AAT	N	N	Synonymous	3
87	KIR2DL1*0030201	89	CGC	CAC	R	H	Nonsynonymous	3
88	KIR2DL1*0020101	189	CCT	GCT	P	A	Nonsynonymous	3
89	KIR2DL1*00601	107	TCC	ACC	S	T	Nonsynonymous	3
90	KIR2DL1*0020101	175	CCC	ACC	P	T	Nonsynonymous	3
91	KIR2DL1*0020101	91	ACG	ATG	T	M	Nonsynonymous	3
92	KIR2DL1*0020101	102	GGT	AGT	G	S	Nonsynonymous	3
93	KIR2DL1*0020101	179	GGA	AGA	G	R	Nonsynonymous	3
94	KIR2DL1*0020101	192	CAC	CAT	H	H	Synonymous	3
95	KIR2DL1*0030201	92	CAA	CAC	Q	H	Nonsynonymous	3
96	KIR2DL1*00601	121	GTG	GTC	V	V	Synonymous	3
96		123	ATA	ACA	I	T	Nonsynonymous
97	KIR2DL1*0030201	248	ATT	TTT	I	F	Nonsynonymous	3
98	KIR2DL1*00301	206	CCA	CCC	P	P	Synonymous	3
98		211	AAG	AAC	K	N	Nonsynonymous
98		212	TCA	TCG	S	S	Synonymous
99	KIR2DL1*0030201	176	AAG	CAG	K	Q	Nonsynonymous	3
100	KIR2DL1*0020101	287	GCG	GCA	A	A	Synonymous	3
101	KIR2DL1*0040101	206	CCA	ACA	P	T	Nonsynonymous	3
102	KIR2DL1*0020101	317	CGC	CAC	R	H	Nonsynonymous	3
103	KIR2DL1*0020101	128	AAA	GAA	K	E	Nonsynonymous	3
104	KIR2DL1*0020101	178	AAC	AAT	N	N	Synonymous	3
105	KIR2DL1*0020101	200	GGC	GGT	G	G	Synonymous	3
106	KIR2DL1*0040101	152	CGG	TGG	R	W	Nonsynonymous	3
107	KIR2DL1*00301	172	CCT	CGT	P	R	Nonsynonymous	3
107		203	CAT	CGT	H	R	Nonsynonymous
108	KIR2DL1*0020101	48	CAA	CAG	Q	Q	Synonymous	3
109	KIR2DL1*0030201	37	CGC	CCC	R	P	Nonsynonymous	3
110	KIR2DL1*0030201	135	CTG	CTA	L	L	Synonymous	2
111	KIR2DL1*0030201	134	CAG	CAA	Q	Q	Synonymous	2
112	KIR2DL1*0030201	356	GAG	GAA	E	E	Synonymous	2
113	KIR2DL1*0020101	172	CCT	CTT	P	L	Nonsynonymous	2
114	KIR2DL1*0020101	195	ACC	TCC	T	S	Nonsynonymous	2
115	KIR2DL1*016	238	CGA	CCA	R	P	Nonsynonymous	2
116	KIR2DL1*0030201	37	CGC	TGC	R	C	Nonsynonymous	2
117	KIR2DL1*0020101	156	GAC	GAA	D	E	Nonsynonymous	2
118	KIR2DL1*0020101	261	TTC	TTG	F	L	Nonsynonymous	2
119	KIR2DL1*0030201	253	GTC	GTT	V	V	Synonymous	2
120	KIR2DL1*0020101	91	ACG	AAG	T	K	Nonsynonymous	2
121	KIR2DL1*0020101	54	ATG	AGG	M	R	Nonsynonymous	2
122	KIR2DL1*0020101	321	AGG	AGA	R	R	Synonymous	2
123	KIR2DL1*0030201	144	AAT	AGT	N	S	Nonsynonymous	2
124	KIR2DL1*00402	114	CTG	TTG	L	L	Synonymous	2
125	KIR2DL1*0030201	208	GAG	AAG	E	K	Nonsynonymous	2
126	KIR2DL1*0030201	156	GAC	TAC	D	Y	Nonsynonymous	2
126		207	TAC	TAG	Y	X	Nonsynonymous
127	KIR2DL1*0030201	179	GGA	AGA	G	R	Nonsynonymous	2
128	KIR2DL1*0030201	355	CTT	ATT	L	I	Nonsynonymous	2
129	KIR2DL1*0020101	43	GAG	GAC	E	D	Nonsynonymous	2
130	KIR2DL1*0040101	246	ATT	GTT	I	V	Nonsynonymous	2
131	KIR2DL1*0030201	140	CTG	CTA	L	L	Synonymous	2
132	KIR2DL1*0020101	285	AGA	CGA	R	R	Synonymous	2
133	KIR2DL1*0030201	152	CGG	CAG	R	Q	Nonsynonymous	2
134	KIR2DL1*0020101	356	GAG	GAA	E	E	Synonymous	2
135	KIR2DL1*0040101	91	ACG	AGG	T	R	Nonsynonymous	2
136	KIR2DL1*0020101	67	AAC	AAG	N	K	Nonsynonymous	2
137	KIR2DL1*0020101	345	GTC	CTC	V	L	Nonsynonymous	2
138	KIR2DL1*0020101	289	AGC	AGA	S	R	Nonsynonymous	2
139	KIR2DL1*0030201	111	GTG	ATG	V	M	Nonsynonymous	2
140	KIR2DL1*0030201	331	GTG	ATG	V	M	Nonsynonymous	2
141	KIR2DL1*0040101	148	TCC	TAC	S	Y	Nonsynonymous	2
142	KIR2DL1*0020101	309	GTT	ATT	V	I	Nonsynonymous	2
143	KIR2DL1*0020101	357	GGC	GAC	G	D	Nonsynonymous	2
144	KIR2DL1*0020101	105	ACT	CCT	T	P	Nonsynonymous	2
145	KIR2DL1*0020101	248	ATT	TTT	I	F	Nonsynonymous	2
146	KIR2DL1*0030201	29	CCT	TCT	P	S	Nonsynonymous	2
147	KIR2DL1*0020101	114	CCC	CTC	P	L	Nonsynonymous	2
148	KIR2DL1*0030201	71	CGC	CAC	R	H	Nonsynonymous	2
149	KIR2DL1*0020101	136	GGC	TGC	G	C	Nonsynonymous	2
150	KIR2DL1*0030201	171	CTC	CTA	L	L	Synonymous	2
151	KIR2DL1*0040101	206	CCA	CCC	P	P	Synonymous	2
152	KIR2DL1*0020101	203	CAT	CGT	H	R	Nonsynonymous	2
153	KIR2DL1*0030201	31	CTC	CTT	L	L	Synonymous	2
154	KIR2DL1*0040101	152	CGG	CAG	R	Q	Nonsynonymous	2
155	KIR2DL1*0030201	165	GAG	AAG	E	K	Nonsynonymous	2
156	KIR2DL1*0020101	329	ATC	GTC	I	V	Nonsynonymous	2
157	KIR2DL1*0020101	101	TAC	TAT	Y	Y	Synonymous	2
158	KIR2DL1*0020101	97	ACC	TCC	T	S	Nonsynonymous	2
159	KIR2DL1*0030201	206	CCA	CCC	P	P	Synonymous	2
160	KIR2DL1*010	175	ACC	CCC	T	P	Nonsynonymous	2
161	KIR2DL1*0020101	138	ACG	ATG	T	M	Nonsynonymous	2
162	KIR2DL1*0040101	200	GGC	AGC	G	S	Nonsynonymous	2
163	KIR2DL1*0030201	298	CAG	GAG	Q	E	Nonsynonymous	2
164	KIR2DL1*009	298	TAC	TAT	Y	Y	Synonymous	2
164		299	GTA	GCA	V	A	Nonsynonymous
165	KIR2DL1*019	267	AAG	AAA	K	K	Synonymous	2
166	KIR2DL1*0020101	44	ACA	ACG	T	T	Synonymous	2
167	KIR2DL1*0030201	261	TTC	TTG	F	L	Nonsynonymous	2
168	KIR2DL1*0020101	149	TGC	TGT	C	C	Synonymous	2
169	KIR2DL1*0040101	89	CGC	TGC	R	C	Nonsynonymous	2
170	KIR2DL1*0030201	302	TAC	TAT	Y	Y	Synonymous	2
170		303	ACA	GCA	T	A	Nonsynonymous
171	KIR2DL1*009	299	GTA	GCA	V	A	Nonsynonymous	2
172	KIR2DL1*008	300	CAG	GAG	Q	E	Nonsynonymous	2
173	KIR2DL1*0030201	171	CTC	TTC	L	F	Nonsynonymous	2
174	KIR2DL1*0020101	82	AAG	GAG	K	E	Nonsynonymous	2
175	KIR2DL1*0030201	358	GTC	ATC	V	I	Nonsynonymous	2
176	KIR2DL1*00602	141	GCA	ACA	A	T	Nonsynonymous	1
177	KIR2DL1*0020101	46	ATC	GTC	I	V	Nonsynonymous	1
178	KIR2DL1*0030201	46	ATC	ATT	I	I	Synonymous	1
179	KIR2DL1*0020101	296	GAC	GGC	D	G	Nonsynonymous	1
180	KIR2DL1*0030201	289	AGC	AGT	S	S	Synonymous	1
181	KIR2DL1*00303	121	GTG	GTC	V	V	Synonymous	1
181		123	ATA	ACA	I	T	Nonsynonymous
182	KIR2DL1*0040101	67	AAC	TAC	N	Y	Nonsynonymous	1
183	KIR2DL1*0020101	300	GTG	GTA	V	V	Synonymous	1
184	KIR2DL1*007	138	ACG	ACC	T	T	Synonymous	1
185	KIR2DL1*0040101	325	CCC	CAC	P	H	Nonsynonymous	1
186	KIR2DL1*008	167	CTC	CTT	L	L	Synonymous	1
187	KIR2DL1*0020101	293	GAT	GTT	D	V	Nonsynonymous	1
188	KIR2DL1*0040101	88	AGT	GGT	S	G	Nonsynonymous	1
189	KIR2DL1*0030201	296	GAC	GAT	D	D	Synonymous	1
190	KIR2DL1*0030201	254	ATC	CTC	I	L	Nonsynonymous	1
191	KIR2DL1*0040101	292	TCT	TGT	S	C	Nonsynonymous	1
192	KIR2DL1*0030201	141	GCA	AGA	A	R	Nonsynonymous	1
193	KIR2DL1*0020101	25	GTC	CTC	V	L	Nonsynonymous	1
194	KIR2DL1*01202	331	GTG	GCG	V	A	Nonsynonymous	1
195	KIR2DL1*0030201	102	GGT	AGT	G	S	Nonsynonymous	1
196	KIR2DL1*00301	109	TAT	AT			Deletion	1
196		110	CAG	CAT	Q	H	Nonsynonymous
197	KIR2DL1*0030201	32	CTG	CCG	L	P	Nonsynonymous	1
198	KIR2DL1*0030201	185	TTT	TAT	F	Y	Nonsynonymous	1
199	KIR2DL1*0030201	54	ATG	ATT	M	I	Nonsynonymous	1
200	KIR2DL1*0020101	343	AAA	ATA	K	I	Nonsynonymous	1
201	KIR2DL1*0040101	333	ACG	ATG	T	M	Nonsynonymous	1
202	KIR2DL1*0030201	309	GTT	ATT	V	I	Nonsynonymous	1
203	KIR2DL1*0030201	89	CGC	AGC	R	S	Nonsynonymous	1
204	KIR2DL1*0020101	325	CCC	CAC	P	H	Nonsynonymous	1
205	KIR2DL1*0020101	253	GTC	TTC	V	F	Nonsynonymous	1
206	KIR2DL1*0020101	198	TGC	TAC	C	Y	Nonsynonymous	1
207	KIR2DL1*0030201	72	CTC	TTC	L	F	Nonsynonymous	1
208	KIR2DL1*0030201	287	GCG	GTG	A	V	Nonsynonymous	1
209	KIR2DL1*0030201	162	AGG	AGA	R	R	Synonymous	1
210	KIR2DL1*0030201	96	GGG	GAG	G	E	Nonsynonymous	1
211	KIR2DL1*0020101	129	CCT	ACT	P	T	Nonsynonymous	1
212	KIR2DL1*0030201	343	AAA	ATA	K	I	Nonsynonymous	1
213	KIR2DL1*0020101	330	ATC	ATT	I	I	Synonymous	1
214	KIR2DL1*0030201	148	TCC	TGC	S	C	Nonsynonymous	1
215	KIR2DL1*0030201	245	CAC	AAC	H	N	Nonsynonymous	1
216	KIR2DL1*0020101	95	GCA	ACA	A	T	Nonsynonymous	1
217	KIR2DL1*0020101	286	ACA	TCA	T	S	Nonsynonymous	1
218	KIR2DL1*0030201	221	ACA	AC			Deletion	1
219	KIR2DL1*0040101	261	TTC	TAC	F	Y	Nonsynonymous	1
220	KIR2DL1*0020101	215	CCA	CCT	P	P	Synonymous	1
221	KIR2DL1*0030201	267	TGG	TGC	W	C	Nonsynonymous	1
222	KIR2DL1*0030201	291	GAC	AAC	D	N	Nonsynonymous	1
223	KIR2DL1*0020101	108	CCC	GCC	P	A	Nonsynonymous	1
224	KIR2DL1*007	85	TTC	TTA	F	L	Nonsynonymous	1
225	KIR2DL1*0030201	333	ACG	ACA	T	T	Synonymous	1
226	KIR2DL1*0040101	331	GTG	CTG	V	L	Nonsynonymous	1
227	KIR2DL1*0020101	53	GTC	ATC	V	I	Nonsynonymous	1
228	KIR2DL1*0020101	197	AGA	AGG	R	R	Synonymous	1
229	KIR2DL1*0020101	142	GGA	GAA	G	E	Nonsynonymous	1
230	KIR2DL1*0030201	135	CTG	CTC	L	L	Synonymous	1
231	KIR2DL1*0040101	345	GTC	ATC	V	I	Nonsynonymous	1
232	KIR2DL1*0020101	63	GAG	GAT	E	D	Nonsynonymous	1
233	KIR2DL1*0030201	287	GCG	GCC	A	A	Synonymous	1
233		288	AAT	AAC	N	N	Synonymous
234	KIR2DL1*0030201	62	AGA	ACA	R	T	Nonsynonymous	1
235	KIR2DL1*0020101	267	TGG	TGC	W	C	Nonsynonymous	1
236	KIR2DL1*0030201	357	GGC	GTC	G	V	Nonsynonymous	1
237	KIR2DL1*0040101	239	GTA	TTA	V	L	Nonsynonymous	1
238	KIR2DL1*0020101	54	ATG	ATA	M	I	Nonsynonymous	1
239	KIR2DL1*0020101	58	TTC	TTT	F	F	Synonymous	1
240	KIR2DL1*0020101	75	GAA	GAG	E	E	Synonymous	1
241	KIR2DL1*0030201	111	GTG	GTA	V	V	Synonymous	1
242	KIR2DL1*0020101	346	TCC	TAC	S	Y	Nonsynonymous	1
243	KIR2DL1*007	205	TCT	TCC	S	S	Synonymous	1
244	KIR2DL1*0030201	123	ATA	ACA	I	T	Nonsynonymous	1
245	KIR2DL1*007	306	AAT	AAC	N	N	Synonymous	1
246	KIR2DL1*0020101	83	GCC	ACC	A	T	Nonsynonymous	1
247	KIR2DL1*0030201	265	CAT	CAC	H	H	Synonymous	1
248	KIR2DL1*0030201	322	CCC	TCC	P	S	Nonsynonymous	1
249	KIR2DL1*0030201	280	GAG	GAT	E	D	Nonsynonymous	1
250	KIR2DL1*0030201	107	TCC	ACC	S	T	Nonsynonymous	1
251	KIR2DL1*0030201	333	ACG	ATG	T	M	Nonsynonymous	1
252	KIR2DL1*0020101	307	CAC	CGC	H	R	Nonsynonymous	1
253	KIR2DL1*0020101	334	GAA	TAA	E	X	Nonsynonymous	1
254	KIR2DL1*0020101	325	CCC	CCT	P	P	Synonymous	1
255	KIR2DL1*0030201	258	ATC	ATG	I	M	Nonsynonymous	1
256	KIR2DL1*0040101	183	GCC	GAC	A	D	Nonsynonymous	1
257	KIR2DL1*0020101	189	CCT	CTT	P	L	Nonsynonymous	1
258	KIR2DL1*00303	280	GAG	GAT	E	D	Nonsynonymous	1
259	KIR2DL1*0040101	341	AGA	ATA	R	I	Nonsynonymous	1
260	KIR2DL1*0020101	36	GGT	CGT	G	R	Nonsynonymous	1
261	KIR2DL1*0030201	180	ACA	CCA	T	P	Nonsynonymous	1
262	KIR2DL1*0020101	68	GAC	AAC	D	N	Nonsynonymous	1
263	KIR2DL1*0020101	270	AAC	GAC	N	D	Nonsynonymous	1
264	KIR2DL1*0040101	290	GAG	AAG	E	K	Nonsynonymous	1
265	KIR2DL1*0030201	277	ATG	ACG	M	T	Nonsynonymous	1
266	KIR2DL1*0030201	174	GGG	GGT	G	G	Synonymous	1
266		207	TAC	TAG	Y	X	Nonsynonymous
267	KIR2DL1*0030201	289	AGC	AGA	S	R	Nonsynonymous	1
268	KIR2DL1*0040101	251	TCA	TCC	S	S	Synonymous	1
269	KIR2DL1*008	88	CAA	CGA	Q	R	Nonsynonymous	1
270	KIR2DL1*0030201	305	TTG	TTC	L	F	Nonsynonymous	1
271	KIR2DL1*0030201	99	AGA	AAA	R	K	Nonsynonymous	1
272	KIR2DL1*0030201	64	GGG	CGG	G	R	Nonsynonymous	1
273	KIR2DL1*0020101	135	CCG	CCA	P	P	Synonymous	1
274	KIR2DL1*0020101	306	AAT	GAT	N	D	Nonsynonymous	1
275	KIR2DL1*0020101	297	CCT	CCA	P	P	Synonymous	1
276	KIR2DL1*0020101	317	CGC	CGG	R	R	Synonymous	1
277	KIR2DL1*0020101	245	CAC	CAG	H	Q	Nonsynonymous	1
278	KIR2DL1*0020101	93	GAC	GTC	D	V	Nonsynonymous	1
279	KIR2DL1*0020101	41	TCA	ACA	S	T	Nonsynonymous	1
280	KIR2DL1*0020101	140	CTG	CTC	L	L	Synonymous	1
281	KIR2DL1*0020101	291	GAC	GAT	D	D	Synonymous	1
282	KIR2DL1*0020101	35	CCA	CCT	P	P	Synonymous	1
283	KIR2DL1*01202	101	TAC	TAT	Y	Y	Synonymous	1
284	KIR2DL1*0020101	305	TTG	TTC	L	F	Nonsynonymous	1
285	KIR2DL1*0030201	322	CCC	CTC	P	L	Nonsynonymous	1
286	KIR2DL1*0030201	140	CTG	CCG	L	P	Nonsynonymous	1
287	KIR2DL1*0020101	290	GAG	AAG	E	K	Nonsynonymous	1
288	KIR2DL1*0030201	163	GAA	GAG	E	E	Synonymous	1
289	KIR2DL1*0020101	35	CCA	TCA	P	S	Nonsynonymous	1
290	KIR2DL1*0020101	311	ACA	ATA	T	I	Nonsynonymous	1
291	KIR2DL1*0030201	291	GAC	GAT	D	D	Synonymous	1
292	KIR2DL1*0040101	307	CAC	CGC	H	R	Nonsynonymous	1
293	KIR2DL1*007	51	TCA	TCC	S	S	Synonymous	1
294	KIR2DL1*0030201	111	GTG	TTG	V	L	Nonsynonymous	1
294		207	TAC	TAG	Y	X	Nonsynonymous
295	KIR2DL1*0020101	256	CTC	TTC	L	F	Nonsynonymous	1
296	KIR2DL1*0020101	329	ATC	ACC	I	T	Nonsynonymous	1
297	KIR2DL1*007	357	GGC	GAC	G	D	Nonsynonymous	1
298	KIR2DL1*0040101	74	GGA	GTA	G	V	Nonsynonymous	1
299	KIR2DL1*00303	165	GAG	AAG	E	K	Nonsynonymous	1
300	KIR2DL1*00301	211	AAG	AAC	K	N	Nonsynonymous	1
300		212	TCA	TCG	S	S	Synonymous
301	KIR2DL1*0030201	46	ATC	GTC	I	V	Nonsynonymous	1
302	KIR2DL1*0040101	165	GAG	GCG	E	A	Nonsynonymous	1
303	KIR2DL1*0030201	151	TCC	TCA	S	S	Synonymous	1
303		207	TAC	TAG	Y	X	Nonsynonymous
304	KIR2DL1*0030201	250	ACC	ATC	T	I	Nonsynonymous	1
305	KIR2DL1*0030201	254	ATC	ATT	I	I	Synonymous	1
306	KIR2DL1*0030201	26	CAC	CAT	H	H	Synonymous	1
307	KIR2DL1*0030201	121	GTG	GTC	V	V	Synonymous	1
307		123	ATA	ACA	I	T	Nonsynonymous
308	KIR2DL1*0030201	193	GGA	AGA	G	R	Nonsynonymous	1
309	KIR2DL1*007	65	ATG	ACG	M	T	Nonsynonymous	1
309		68	GAC	CAC	D	H	Nonsynonymous
310	KIR2DL1*007	278	GAC	AAC	D	N	Nonsynonymous	1
311	KIR2DL1*008	172	AAG	ACG	K	T	Nonsynonymous	1
312	KIR2DL1*0020101	117	CCT	CCG	P	P	Synonymous	1
313	KIR2DL1*0030201	138	ACG	ATG	T	M	Nonsynonymous	1
314	KIR2DL1*0020101	152	CGG	TGG	R	W	Nonsynonymous	1
315	KIR2DL1*0020101	287	GCG	GTG	A	V	Nonsynonymous	1
316	KIR2DL1*016	324	GAT	AAT	D	N	Nonsynonymous	1
317	KIR2DL1*0040101	327	ACA	AAA	T	K	Nonsynonymous	1
318	KIR2DL1*0030201	44	ACA	AGA	T	R	Nonsynonymous	1
319	KIR2DL1*0030201	199	TTC	TTT	F	F	Synonymous	1
320	KIR2DL1*0030201	254	ATC	TTC	I	F	Nonsynonymous	1
321	KIR2DL1*0020101	211	AAG	AAC	K	N	Nonsynonymous	1
322	KIR2DL1*0020101	306	AAT	AAC	N	N	Synonymous	1
323	KIR2DL1*0040102	331	GTG	GCG	V	A	Nonsynonymous	1
324	KIR2DL1*0020101	258	ATC	ATG	I	M	Nonsynonymous	1
325	KIR2DL1*0030201	48	CAG	CTG	Q	L	Nonsynonymous	1
326	KIR2DL1*0040101	346	TCC	TAC	S	Y	Nonsynonymous	1
327	KIR2DL1*00402	253	TTC	CTC	F	L	Nonsynonymous	1
328	KIR2DL1*0030201	218	GTT	CTT	V	L	Nonsynonymous	1
329	KIR2DL1*0020101	206	CCA	TCA	P	S	Nonsynonymous	1
330	KIR2DL1*0040101	80	GTC	GTA	V	V	Synonymous	1
331	KIR2DL1*0030201	49	TGT	AGT	C	S	Nonsynonymous	1
332	KIR2DL1*0030201	167	CAT	AAT	H	N	Nonsynonymous	1
333	KIR2DL1*0020101	137	CCC	TCC	P	S	Nonsynonymous	1
334	KIR2DL1*0040101	309	GTT	ATT	V	I	Nonsynonymous	1
335	KIR2DL1*0020101	121	GTG	ATG	V	M	Nonsynonymous	1
336	KIR2DL1*0030201	277	ATG	AAG	M	K	Nonsynonymous	1
337	KIR2DL1*0030201	354	GGC	GGA	G	G	Synonymous	1
338	KIR2DL1*0040101	191	ACC	AAC	T	N	Nonsynonymous	1
339	KIR2DL1*0030201	299	GAG	AGG	E	R	Nonsynonymous	1
340	KIR2DL1*0020101	133	GCC	GCA	A	A	Synonymous	1
341	KIR2DL1*0040101	105	ACT	CCT	T	P	Nonsynonymous	1
342	KIR2DL1*0040101	75	GAA	GAG	E	E	Synonymous	1
343	KIR2DL1*0020101	246	ATT	GTT	I	V	Nonsynonymous	1
344	KIR2DL1*0030201	245	CAC	CAG	H	Q	Nonsynonymous	1
345	KIR2DL1*0030201	156	GAC	GCC	D	A	Nonsynonymous	1
346	KIR2DL1*0030201	174	GGG	GGA	G	G	Synonymous	1
347	KIR2DL1*0020101	69	ACT	ATT	T	I	Nonsynonymous	1
348	KIR2DL1*0020101	112	TCA	CCA	S	P	Nonsynonymous	1
349	KIR2DL1*0020101	161	TCC	CCC	S	P	Nonsynonymous	1
350	KIR2DL1*0030201	302	TAC	CAC	Y	H	Nonsynonymous	1
351	KIR2DL1*0040101	177	GTC	ATC	V	I	Nonsynonymous	1
352	KIR2DL1*0030201	42	GAA	GTA	E	V	Nonsynonymous	1
353	KIR2DL1*0030201	56	GAA	GAG	E	E	Synonymous	1
354	KIR2DL1*0020101	348	CCA	CCG	P	P	Synonymous	1
355	KIR2DL1*0030201	120	ATC	ATG	I	M	Nonsynonymous	1
356	KIR2DL1*0030201	145	GTG	GGG	V	G	Nonsynonymous	1
357	KIR2DL1*0030201	259	CTC	TTC	L	F	Nonsynonymous	1
358	KIR2DL1*0020101	53	GTC	GAC	V	D	Nonsynonymous	1
359	KIR2DL1*0030201	75	GAA	GAG	E	E	Synonymous	1
360	KIR2DL1*0040101	357	GGC	GGT	G	G	Synonymous	1
361	KIR2DL1*0020101	150	AGC	AGG	S	R	Nonsynonymous	1
362	KIR2DL1*0020101	346	TCC	TTC	S	F	Nonsynonymous	1
363	KIR2DL1*0030201	197	AGA	AAA	R	K	Nonsynonymous	1
364	KIR2DL1*0020101	37	CCC	CCT	P	P	Synonymous	1
365	KIR2DL1*0020101	255	ATC	GTC	I	V	Nonsynonymous	1
366	KIR2DL1*0020101	129	CCT	CCG	P	P	Synonymous	1
366		136	GGC	GCC	G	A	Nonsynonymous
367	KIR2DL1*0040101	289	AGC	AAC	S	N	Nonsynonymous	1
368	KIR2DL1*0020101	357	GGC	GTC	G	V	Nonsynonymous	1
369	KIR2DL1*0040101	355	CTT	TTT	L	F	Nonsynonymous	1
370	KIR2DL1*0040101	97	ACC	CCC	T	P	Nonsynonymous	1
371	KIR2DL1*0030201	270	AAC	GAC	N	D	Nonsynonymous	1
372	KIR2DL1*0030201	41	TCA	TCC	S	S	Synonymous	1
373	KIR2DL1*0020101	292	TCT	TGT	S	C	Nonsynonymous	1
374	KIR2DL1*007	249	GGG	GGT	G	G	Synonymous	1
375	KIR2DL1*0030201	129	CCT	TCT	P	S	Nonsynonymous	1
376	KIR2DL1*0030201	256	CTC	TTC	L	F	Nonsynonymous	1
377	KIR2DL1*0020101	181	TTC	TTG	F	L	Nonsynonymous	1
378	KIR2DL1*0020101	192	CAC	CAA	H	Q	Nonsynonymous	1
379	KIR2DL1*0040101	260	CTC	ATC	L	I	Nonsynonymous	1
380	KIR2DL1*0030201	188	GGC	GGT	G	G	Synonymous	1
381	KIR2DL1*0020101	168	GAA	GTA	E	V	Nonsynonymous	1
382	KIR2DL1*0040101	274	GCT	GGT	A	G	Nonsynonymous	1
383	KIR2DL1*005	311	CCC	CAC	P	H	Nonsynonymous	1
384	KIR2DL1*0020101	304	CAG	CAC	Q	H	Nonsynonymous	1
385	KIR2DL1*0030201	357	GGC	AGC	G	S	Nonsynonymous	1
386	KIR2DL1*0030201	114	CCC	CTC	P	L	Nonsynonymous	1
387	KIR2DL1*0040101	350	GCA	ACA	A	T	Nonsynonymous	1
388	KIR2DL1*0040101	134	CAG	CAA	Q	Q	Synonymous	1
389	KIR2DL1*0020101	45	GTC	ATC	V	I	Nonsynonymous	1
390	KIR2DL1*0030201	306	AAT	GAT	N	D	Nonsynonymous	1
391	KIR2DL1*0030201	243	CAC	CAT	H	H	Synonymous	1
392	KIR2DL1*0020101	204	GAC	GTC	D	V	Nonsynonymous	1
393	KIR2DL1*0030201	64	GGG	GTG	G	V	Nonsynonymous	1
394	KIR2DL1*0020101	116	GAC	GAA	D	E	Nonsynonymous	1
395	KIR2DL1*0020101	278	GAC	AAC	D	N	Nonsynonymous	1
396	KIR2DL1*0030201	180	ACA	ACG	T	T	Synonymous	1
397	KIR2DL1*0030201	37	CGC	CAC	R	H	Nonsynonymous	1
398	KIR2DL1*0030201	271	AAA	GAA	K	E	Nonsynonymous	1
399	KIR2DL1*0020101	163	GAA	GAG	E	E	Synonymous	1
400	KIR2DL1*0020101	50	TGG	TGC	W	C	Nonsynonymous	1
401	KIR2DL1*009	302	AAT	GAT	N	D	Nonsynonymous	1
402	KIR2DL1*0040101	39	GTG	ATG	V	M	Nonsynonymous	1
403	KIR2DL1*0030201	122	ATC	GTC	I	V	Nonsynonymous	1
404	KIR2DL1*0040101	336	CCA	TCA	P	S	Nonsynonymous	1
405	KIR2DL1*0040101	163	GAA	TAA	E	X	Nonsynonymous	1
406	KIR2DL1*0040101	358	GTC	GCC	V	A	Nonsynonymous	1
407	KIR2DL1*0020101	120	ATC	ATT	I	I	Synonymous	1
408	KIR2DL1*0020101	357	GGC	GGT	G	G	Synonymous	1
409	KIR2DL1*0030201	325	CCC	CCT	P	P	Synonymous	1
410	KIR2DL1*0040101	73	ATT	ACT	I	T	Nonsynonymous	1
411	KIR2DL1*0030201	33	GCC	CCC	A	P	Nonsynonymous	1
412	KIR2DL1*0030201	274	GCT	GAT	A	D	Nonsynonymous	1
413	KIR2DL1*0020101	176	AAG	ACG	K	T	Nonsynonymous	1
414	KIR2DL1*0020101	314	AAA	GAA	K	E	Nonsynonymous	1
415	KIR2DL1*0030201	80	GTC	TTC	V	F	Nonsynonymous	1
416	KIR2DL1*0020101	173	GCA	GAA	A	E	Nonsynonymous	1
417	KIR2DL1*0040101	86	TCC	TTC	S	F	Nonsynonymous	1
418	KIR2DL1*0030201	276	GTA	GTT	V	V	Synonymous	1
419	KIR2DL1*0040101	88	AGT	TGT	S	C	Nonsynonymous	1
420	KIR2DL1*0030201	293	GAT	GTT	D	V	Nonsynonymous	1
421	KIR2DL1*0020101	341	AGA	ATA	R	I	Nonsynonymous	1
422	KIR2DL1*0030201	314	AAA	GAA	K	E	Nonsynonymous	1
423	KIR2DL1*0020101	194	GGG	GGA	G	G	Synonymous	1
424	KIR2DL1*0030201	65	ATG	ACG	M	T	Nonsynonymous	1
425	KIR2DL1*0020101	171	CTC	CTT	L	L	Synonymous	1
426	KIR2DL1*0040101	175	ACC	CCC	T	P	Nonsynonymous	1
427	KIR2DL1*0020101	243	CAC	CAT	H	H	Synonymous	1
428	KIR2DL1*0020101	71	CGC	CAC	R	H	Nonsynonymous	1
429	KIR2DL1*008	134	ACG	ATG	T	M	Nonsynonymous	1
430	KIR2DL1*01201	94	CTG	CTT	L	L	Synonymous	1
431	KIR2DL1*0040101	122	ATC	ATG	I	M	Nonsynonymous	1
432	KIR2DL1*0040101	297	CCT	CCA	P	P	Synonymous	1
433	KIR2DL1*0020101	152	CGG	CAG	R	Q	Nonsynonymous	1
434	KIR2DL1*0020101	207	TAC	TAT	Y	Y	Synonymous	1
435	KIR2DL1*0030201	273	AGT	CGT	S	R	Nonsynonymous	1
436	KIR2DL1*00303	75	GAA	GAG	E	E	Synonymous	1
437	KIR2DL1*0020101	349	TGA	TGG	X	W	Nonsynonymous	1
438	KIR2DL1*0040101	102	GGT	GAT	G	D	Nonsynonymous	1
439	KIR2DL1*0030201	164	GGG	TGG	G	W	Nonsynonymous	1
440	KIR2DL1*0020101	56	GAA	GAG	E	E	Synonymous	1
441	KIR2DL1*0030201	171	CTC	CTG	L	L	Synonymous	1
442	KIR2DL1*0020101	107	TCC	TTC	S	F	Nonsynonymous	1
443	KIR2DL2*0010101	295	CAA	AAA	Q	K	Nonsynonymous	52
444	KIR2DL2*0010101	56	GAG	GAA	E	E	Synonymous	48
445	KIR2DL2*004	357	GGC	GGT	G	G	Synonymous	42
446	KIR2DL2*0010101	325	CCC	CAC	P	H	Nonsynonymous	31
447	KIR2DL2*0010101	179	GGA	AGA	G	R	Nonsynonymous	30
448	KIR2DL2*0010101	108	CCC	CAC	P	H	Nonsynonymous	27
449	KIR2DL2*0030101	200	GGC	AGC	G	S	Nonsynonymous	24
450	KIR2DL2*0010101	356	GAG	GCG	E	A	Nonsynonymous	19
451	KIR2DL2*0010101	140	CTG	TTG	L	L	Synonymous	16
452	KIR2DL2*0030101	140	CTG	TTG	L	L	Synonymous	14
453	KIR2DL2*0010101	137	CCC	CCA	P	P	Synonymous	14
454	KIR2DL2*0010101	286	ACA	AAA	T	K	Nonsynonymous	13
455	KIR2DL2*0030101	68	GAC	AAC	D	N	Nonsynonymous	12
456	KIR2DL2*0030101	108	CCC	CCG	P	P	Synonymous	12
457	KIR2DL2*0010101	206	CCA	CCC	P	P	Synonymous	11
458	KIR2DL2*0010101	321	AGG	AGA	R	R	Synonymous	11
459	KIR2DL2*0010101	332	TAC	TAT	Y	Y	Synonymous	9
460	KIR2DL2*0010101	77	CAT	CGT	H	R	Nonsynonymous	9
461	KIR2DL2*0030101	40	AAA	CAA	K	Q	Nonsynonymous	8
462	KIR2DL2*0010101	289	AGC	AGT	S	S	Synonymous	8
463	KIR2DL2*0010101	153	AGC	AGT	S	S	Synonymous	7
464	KIR2DL2*0030101	66	TTT	TAT	F	Y	Nonsynonymous	7
465	KIR2DL2*0010101	66	TTT	TAT	F	Y	Nonsynonymous	7
466	KIR2DL2*0030101	81	TCC	TTC	S	F	Nonsynonymous	7
467	KIR2DL2*0030101	193	GGA	AGA	G	R	Nonsynonymous	6
468	KIR2DL2*0030101	354	GGC	GGA	G	G	Synonymous	6
469	KIR2DL2*0010101	345	GTC	TTC	V	F	Nonsynonymous	6
470	KIR2DL2*0010101	105	ACT	CCT	T	P	Nonsynonymous	6
471	KIR2DL2*0010101	135	CCG	CTG	P	L	Nonsynonymous	5
472	KIR2DL2*0010101	282	GCA	GCG	A	A	Synonymous	5
473	KIR2DL2*0030101	167	CAT	AAT	H	N	Nonsynonymous	5
474	KIR2DL2*0010101	343	AAA	AAT	K	N	Nonsynonymous	5
475	KIR2DL2*0010101	192	CAC	CAA	H	Q	Nonsynonymous	4
476	KIR2DL2*0010101	178	AAC	AAT	N	N	Synonymous	4
477	KIR2DL2*0030101	105	ACT	CCT	T	P	Nonsynonymous	4
478	KIR2DL2*0010101	73	ATT	ACT	I	T	Nonsynonymous	4
479	KIR2DL2*0010101	275	GCG	GCT	A	A	Synonymous	4
480	KIR2DL2*0010101	311	ACA	TCA	T	S	Nonsynonymous	4
481	KIR2DL2*0030101	304	CAG	AAG	Q	K	Nonsynonymous	4
482	KIR2DL2*0010101	214	GAC	CAC	D	H	Nonsynonymous	3
483	KIR2DL2*0030101	139	GTT	ATT	V	I	Nonsynonymous	3
484	KIR2DL2*0030101	286	ACA	ATA	T	I	Nonsynonymous	3
485	KIR2DL2*0010101	218	GTT	CTT	V	L	Nonsynonymous	3
486	KIR2DL2*0030101	291	GAC	GAT	D	D	Synonymous	3
487	KIR2DL2*0010101	102	GGT	AGT	G	S	Nonsynonymous	3
488	KIR2DL2*0010101	248	ATT	CTT	I	L	Nonsynonymous	3
489	KIR2DL2*0010101	343	AAA	AAC	K	N	Nonsynonymous	3
490	KIR2DL2*0030101	320	CAG	GAG	Q	E	Nonsynonymous	3
491	KIR2DL2*0010101	67	AAG	AAA	K	K	Synonymous	3
492	KIR2DL2*0010101	283	GGG	GGA	G	G	Synonymous	3
493	KIR2DL2*0010101	359	TTC	CTC	F	L	Nonsynonymous	3
494	KIR2DL2*0030101	248	ATT	CTT	I	L	Nonsynonymous	3
495	KIR2DL2*0010101	357	GGC	GGT	G	G	Synonymous	3
496	KIR2DL2*0010101	354	GGC	CGC	G	R	Nonsynonymous	2
497	KIR2DL2*0010101	209	TGG	CGG	W	R	Nonsynonymous	2
498	KIR2DL2*0010101	203	CGT	CAT	R	H	Nonsynonymous	2
499	KIR2DL2*0010101	80	GTC	GCC	V	A	Nonsynonymous	2
500	KIR2DL2*0010101	80	GTC	GTT	V	V	Synonymous	2
501	KIR2DL2*0010101	183	GCC	GCT	A	A	Synonymous	2
502	KIR2DL2*0010101	287	GCG	GCC	A	A	Synonymous	2
503	KIR2DL2*0030101	214	GAC	GAT	D	D	Synonymous	2
504	KIR2DL2*0030101	37	CGC	CGT	R	R	Synonymous	2
505	KIR2DL2*0030101	161	TCC	TTC	S	F	Nonsynonymous	2
506	KIR2DL2*0010101	207	TAC	TAT	Y	Y	Synonymous	2
507	KIR2DL2*0010101	163	GAG	GAT	E	D	Nonsynonymous	2
508	KIR2DL2*0010101	95	GCA	TCA	A	S	Nonsynonymous	2
509	KIR2DL2*0010101	38	CTG	CTT	L	L	Synonymous	2
510	KIR2DL2*0010101	144	AGC	AGT	S	S	Synonymous	2
511	KIR2DL2*0030101	178	AAC	AAT	N	N	Synonymous	2
512	KIR2DL2*0010101	145	GTG	GTT	V	V	Synonymous	2
513	KIR2DL2*0030101	35	CCA	ACA	P	T	Nonsynonymous	2
514	KIR2DL2*0030101	254	ATC	ATT	I	I	Synonymous	2
515	KIR2DL2*0010101	111	TTG	GTG	L	V	Nonsynonymous	2
516	KIR2DL2*0010101	61	CAC	CAT	H	H	Synonymous	2
517	KIR2DL2*0010101	184	GAC	GGC	D	G	Nonsynonymous	2
518	KIR2DL2*0010101	220	GTC	TTC	V	F	Nonsynonymous	2
519	KIR2DL2*0010101	287	GCG	GCA	A	A	Synonymous	2
520	KIR2DL2*0010101	169	TGT	CGT	C	R	Nonsynonymous	2
521	KIR2DL2*0030101	181	TTC	TTA	F	L	Nonsynonymous	1
522	KIR2DL2*0010101	200	GGC	AGC	G	S	Nonsynonymous	1
523	KIR2DL2*0030101	331	GTG	ATG	V	M	Nonsynonymous	1
524	KIR2DL2*0030101	161	TCC	CCC	S	P	Nonsynonymous	1
525	KIR2DL2*0030101	280	GAG	GTG	E	V	Nonsynonymous	1
526	KIR2DL2*0010101	217	CTT	CCT	L	P	Nonsynonymous	1
527	KIR2DL2*0010101	136	GGC	GAC	G	D	Nonsynonymous	1
528	KIR2DL2*0010101	297	CCT	CTT	P	L	Nonsynonymous	1
529	KIR2DL2*0010101	188	GGC	GGT	G	G	Synonymous	1
530	KIR2DL2*0010101	201	TCT	TTT	S	F	Nonsynonymous	1
531	KIR2DL2*0030101	308	TGC	TGG	C	W	Nonsynonymous	1
532	KIR2DL2*0010101	325	CCC	CAC	P	H	Nonsynonymous	1
532		331	GTG	CTG	V	L	Nonsynonymous
533	KIR2DL2*0030101	133	GCC	GCA	A	A	Synonymous	1
534	KIR2DL2*0010101	326	CCA	CAA	P	Q	Nonsynonymous	1
535	KIR2DL2*0010101	163	GAG	AAG	E	K	Nonsynonymous	1
536	KIR2DL2*0030101	275	GCG	GCA	A	A	Synonymous	1
537	KIR2DL2*0030101	357	GGC	GAC	G	D	Nonsynonymous	1
538	KIR2DL2*0010101	180	ACA	ACG	T	T	Synonymous	1
539	KIR2DL2*0010101	110	CAG	CAC	Q	H	Nonsynonymous	1
540	KIR2DL2*0010101	173	GCA	ACA	A	T	Nonsynonymous	1
541	KIR2DL2*0010101	195	ACC	TCC	T	S	Nonsynonymous	1
542	KIR2DL2*012	179	GGA	AGA	G	R	Nonsynonymous	1
543	KIR2DL2*0010101	84	AAC	AAA	N	K	Nonsynonymous	1
544	KIR2DL2*0010101	162	AGG	ACG	R	T	Nonsynonymous	1
545	KIR2DL2*0010101	74	GGA	GTA	G	V	Nonsynonymous	1
546	KIR2DL2*0010101	192	CAC	CAT	H	H	Synonymous	1
546		194	GGA	GGG	G	G	Synonymous
547	KIR2DL2*0030101	291	GAC	AAC	D	N	Nonsynonymous	1
548	KIR2DL2*0030101	138	ACG	AGG	T	R	Nonsynonymous	1
549	KIR2DL2*0010101	115	AGT	AAT	S	N	Nonsynonymous	1
550	KIR2DL2*0010101	197	AGA	AGT	R	S	Nonsynonymous	1
551	KIR2DL2*0010101	146	ACC	ACT	T	T	Synonymous	1
552	KIR2DL2*0010101	334	GAA	GGA	E	G	Nonsynonymous	1
553	KIR2DL2*0030101	290	GAG	AAG	E	K	Nonsynonymous	1
554	KIR2DL2*0010101	77	CAT	TAT	H	Y	Nonsynonymous	1
555	KIR2DL2*0010101	351	CCA	ACA	P	T	Nonsynonymous	1
556	KIR2DL2*0030101	72	CTC	TTC	L	F	Nonsynonymous	1
557	KIR2DL2*0010101	135	CCG	CCA	P	P	Synonymous	1
558	KIR2DL2*005	137	CCC	CCA	P	P	Synonymous	1
559	KIR2DL2*0010101	180	ACA	ATA	T	I	Nonsynonymous	1
560	KIR2DL2*0010101	191	ACC	ATC	T	I	Nonsynonymous	1
561	KIR2DL2*0030101	245	CAC	CAT	H	H	Synonymous	1
561		246	ATT	GTT	I	V	Nonsynonymous
562	KIR2DL2*0010101	195	ACC	ACG	T	T	Synonymous	1
563	KIR2DL2*0010101	279	CAA	TAA	Q	X	Nonsynonymous	1
564	KIR2DL2*0010101	121	GTC	TTC	V	F	Nonsynonymous	1
565	KIR2DL2*0030101	56	GAG	GAA	E	E	Synonymous	1
566	KIR2DL2*0010101	133	GCC	GAC	A	D	Nonsynonymous	1
567	KIR2DL2*0010101	100	TGC	AGC	C	S	Nonsynonymous	1
568	KIR2DL2*0010101	36	GGT	AGT	G	S	Nonsynonymous	1
569	KIR2DL2*0010101	63	GAA	GAG	E	E	Synonymous	1
570	KIR2DL2*0010101	216	CTG	CGG	L	R	Nonsynonymous	1
571	KIR2DL2*0010101	194	GGA	GCA	G	A	Nonsynonymous	1
572	KIR2DL2*0030101	329	ATC	AAC	I	N	Nonsynonymous	1
573	KIR2DL2*0010101	202	TTC	TGC	F	C	Nonsynonymous	1
574	KIR2DL2*0010101	54	AGG	ATG	R	M	Nonsynonymous	1
575	KIR2DL2*0010101	301	ACA	ACG	T	T	Synonymous	1
576	KIR2DL2*0010101	180	ACA	AAA	T	K	Nonsynonymous	1
577	KIR2DL2*0030101	275	GCG	GCT	A	A	Synonymous	1
578	KIR2DL2*0030101	281	TCT	CCT	S	P	Nonsynonymous	1
579	KIR2DL2*0010101	246	ATT	GTT	I	V	Nonsynonymous	1
580	KIR2DL2*0030101	138	ACG	ACC	T	T	Synonymous	1
581	KIR2DL2*0030101	313	AGA	AGG	R	R	Synonymous	1
582	KIR2DL2*0010101	206	CCA	CCC	P	P	Synonymous	1
582		207	TAC	TAT	Y	Y	Synonymous
583	KIR2DL2*0010101	63	GAA	GTA	E	V	Nonsynonymous	1
584	KIR2DL2*0030101	298	CAG	GAG	Q	E	Nonsynonymous	1
585	KIR2DL2*0010101	74	GGA	CGA	G	R	Nonsynonymous	1
586	KIR2DL2*0030101	184	GAC	GAA	D	E	Nonsynonymous	1
587	KIR2DL2*0010101	280	GAG	GGG	E	G	Nonsynonymous	1
588	KIR2DL2*0030101	179	GGA	AGA	G	R	Nonsynonymous	1
589	KIR2DL2*0030101	309	GTT	ATT	V	I	Nonsynonymous	1
590	KIR2DL2*0030101	192	CAC	CAT	H	H	Synonymous	1
591	KIR2DL2*0010101	320	CAG	GAG	Q	E	Nonsynonymous	1
592	KIR2DL2*0030101	220	GTC	ATC	V	I	Nonsynonymous	1
593	KIR2DL2*0030101	54	AGG	ATG	R	M	Nonsynonymous	1
594	KIR2DL2*0030101	112	TCA	TCC	S	S	Synonymous	1
595	KIR2DL2*0010101	68	GAC	AAC	D	N	Nonsynonymous	1
596	KIR2DL2*0010101	163	GAG	GAC	E	D	Nonsynonymous	1
597	KIR2DL2*0010101	351	CCA	GCA	P	A	Nonsynonymous	1
598	KIR2DL2*0030101	329	ATC	CTC	I	L	Nonsynonymous	1
599	KIR2DL2*0030101	203	CGT	CAT	R	H	Nonsynonymous	1
600	KIR2DL2*0010101	346	TCC	ACC	S	T	Nonsynonymous	1
601	KIR2DL2*0030101	71	CAC	CAT	H	H	Synonymous	1
602	KIR2DL2*0030101	83	GCC	CCC	A	P	Nonsynonymous	1
603	KIR2DL2*0010101	317	CGC	GGC	R	G	Nonsynonymous	1
604	KIR2DL2*0010101	347	TGC	TGG	C	W	Nonsynonymous	1
605	KIR2DL2*0010101	102	GGT	GGC	G	G	Synonymous	1
606	KIR2DL2*0030101	300	GTG	ATG	V	M	Nonsynonymous	1
607	KIR2DL2*0010101	62	AGA	AAA	R	K	Nonsynonymous	1
608	KIR2DL2*0010101	88	GGT	AGT	G	S	Nonsynonymous	1
609	KIR2DL2*0010101	254	ATC	CTC	I	L	Nonsynonymous	1
610	KIR2DL2*0010101	340	TCC	TAC	S	Y	Nonsynonymous	1
611	KIR2DL2*0030101	157	ATG	AGG	M	R	Nonsynonymous	1
612	KIR2DL2*0010101	348	CCA	CTA	P	L	Nonsynonymous	1
613	KIR2DL2*0010101	327	ACA	AGA	T	R	Nonsynonymous	1
614	KIR2DL2*0010101	121	GTC	ATC	V	I	Nonsynonymous	1
615	KIR2DL2*0010101	259	CTC	TTC	L	F	Nonsynonymous	1
616	KIR2DL2*0010101	322	CCC	TCC	P	S	Nonsynonymous	1
617	KIR2DL2*0030101	180	ACA	ACC	T	T	Synonymous	1
618	KIR2DL2*0010101	275	GCG	ACG	A	T	Nonsynonymous	1
619	KIR2DL2*0030101	297	CCT	CGT	P	R	Nonsynonymous	1
620	KIR2DL2*0010101	197	AGA	ACA	R	T	Nonsynonymous	1
621	KIR2DL2*0030101	345	GTC	GCC	V	A	Nonsynonymous	1
622	KIR2DL2*0010101	304	CAG	CAA	Q	Q	Synonymous	1
623	KIR2DL2*0030101	142	GGA	GAA	G	E	Nonsynonymous	1
624	KIR2DL2*0030101	104	GTT	TTT	V	F	Nonsynonymous	1
625	KIR2DL2*0030101	37	CGC	TGC	R	C	Nonsynonymous	1
626	KIR2DL2*0010101	129	CCT	ACT	P	T	Nonsynonymous	1
627	KIR2DL2*0010101	281	TCT	CCT	S	P	Nonsynonymous	1
628	KIR2DL2*0010101	165	GAG	GAA	E	E	Synonymous	1
629	KIR2DL2*0010101	322	CCC	CAC	P	H	Nonsynonymous	1
630	KIR2DL2*0010101	168	GAA	GAG	E	E	Synonymous	1
631	KIR2DL2*0010101	164	GGG	GAG	G	E	Nonsynonymous	1
632	KIR2DL2*0010101	209	TGG	TAG	W	X	Nonsynonymous	1
633	KIR2DL2*0030101	150	AGC	ATC	S	I	Nonsynonymous	1
634	KIR2DL2*0010101	139	GTT	ATT	V	I	Nonsynonymous	1
635	KIR2DL2*0010101	360	TAG	CAG	X	Q	Nonsynonymous	1
636	KIR2DL2*0010101	317	CGC	CAC	R	H	Nonsynonymous	1
637	KIR2DL3*0010101	358	GGG	GAG	G	E	Nonsynonymous	66
638	KIR2DL3*0010101	288	GTG	ATG	V	M	Nonsynonymous	46
639	KIR2DL3*01202	322	GTT	GAT	V	D	Nonsynonymous	42
640	KIR2DL3*0020101	178	AAC	AAT	N	N	Synonymous	34
641	KIR2DL3*0020101	155	TAT	CAT	Y	H	Nonsynonymous	33
642	KIR2DL3*0010101	348	TGC	TGT	C	C	Synonymous	21
643	KIR2DL3*0020101	330	ATC	ACC	I	T	Nonsynonymous	17
643		331	ATC	AGA	I	R	Nonsynonymous
644	KIR2DL3*0020101	279	GAC	CAC	D	H	Nonsynonymous	14
645	KIR2DL3*0010101	116	GAC	GAT	D	D	Synonymous	14
646	KIR2DL3*008N	83	CCC	TCC	P	S	Nonsynonymous	12
646		84	CCT	CCC	P	P	Synonymous
647	KIR2DL3*0020101	247	CTG	CTT	L	L	Synonymous	11
648	KIR2DL3*0020101	245	CAT	CGT	H	R	Nonsynonymous	10
649	KIR2DL3*0020101	57	CAC	CAA	H	Q	Nonsynonymous	9
650	KIR2DL3*003	318	CGC	CAC	R	H	Nonsynonymous	9
651	KIR2DL3*0020101	309	TGC	TGT	C	C	Synonymous	9
652	KIR2DL3*0010101	249	GGG	GGC	G	G	Synonymous	8
653	KIR2DL3*0020101	116	GAC	GAT	D	D	Synonymous	7
654	KIR2DL3*0010101	31	CTC	TTC	L	F	Nonsynonymous	7
655	KIR2DL3*0010101	243	CAC	AAC	H	N	Nonsynonymous	6
656	KIR2DL3*0020101	125	CTA	CTG	L	L	Synonymous	6
657	KIR2DL3*0010101	48	CAA	AAA	Q	K	Nonsynonymous	6
658	KIR2DL3*0010101	61	CAC	AAC	H	N	Nonsynonymous	6
659	KIR2DL3*0010101	107	TCC	TCT	S	S	Synonymous	6
660	KIR2DL3*0010101	163	GAG	GAC	E	D	Nonsynonymous	6
661	KIR2DL3*0010101	102	GGT	AGT	G	S	Nonsynonymous	5
662	KIR2DL3*0010101	152	CGG	CGT	R	R	Synonymous	5
663	KIR2DL3*0020101	154	TCC	GCC	S	A	Nonsynonymous	5
664	KIR2DL3*0020101	357	GAG	AAG	E	K	Nonsynonymous	5
665	KIR2DL3*0020101	331	ATC	ATT	I	I	Synonymous	5
666	KIR2DL3*0010101	92	CAA	GAA	Q	E	Nonsynonymous	5
667	KIR2DL3*027	272	AAA	AAG	K	K	Synonymous	5
668	KIR2DL3*0010101	178	AAC	AAT	N	N	Synonymous	5
669	KIR2DL3*00501	171	TTC	CTC	F	L	Nonsynonymous	5
670	KIR2DL3*0020101	193	GGA	AGA	G	R	Nonsynonymous	5
671	KIR2DL3*0010101	328	ACA	AGA	T	R	Nonsynonymous	5
672	KIR2DL3*0020101	68	GAC	GAT	D	D	Synonymous	5
673	KIR2DL3*0020101	336	CTT	CCT	L	P	Nonsynonymous	5
674	KIR2DL3*0020101	334	ACG	ACA	T	T	Synonymous	5
675	KIR2DL3*0010101	347	TCC	TTC	S	F	Nonsynonymous	4
676	KIR2DL3*0020101	355	GGC	GAC	G	D	Nonsynonymous	4
677	KIR2DL3*030	73	ATT	ACT	I	T	Nonsynonymous	4
677		80	GTC	GTT	V	V	Synonymous
678	KIR2DL3*0010101	187	CTG	TTG	L	L	Synonymous	4
679	KIR2DL3*0010111	355	GGC	GGA	G	G	Synonymous	4
680	KIR2DL3*0010101	47	CTG	CTA	L	L	Synonymous	4
681	KIR2DL3*0010101	155	TAT	CAT	Y	H	Nonsynonymous	4
682	KIR2DL3*0010101	203	CGT	TGT	R	C	Nonsynonymous	4
683	KIR2DL3*0010101	208	GAG	AAG	E	K	Nonsynonymous	4
684	KIR2DL3*0010101	113	GCT	GAT	A	D	Nonsynonymous	4
685	KIR2DL3*0010101	48	CAA	CAG	Q	Q	Synonymous	4
686	KIR2DL3*021	318	CGC	CAC	R	H	Nonsynonymous	3
686		345	GTT	GAT	V	D	Nonsynonymous
687	KIR2DL3*0020101	278	ATG	AAG	M	K	Nonsynonymous	3
687		279	GAC	GAA	D	E	Nonsynonymous
688	KIR2DL3*0010101	43	GAG	GTG	E	V	Nonsynonymous	3
689	KIR2DL3*0010101	140	CTG	TTG	L	L	Synonymous	3
690	KIR2DL3*0020101	117	CCT	TCT	P	S	Nonsynonymous	3
691	KIR2DL3*0020101	177	GTC	ATC	V	I	Nonsynonymous	3
692	KIR2DL3*0010101	105	ACT	CCT	T	P	Nonsynonymous	3
693	KIR2DL3*0010101	86	TCC	TCT	S	S	Synonymous	3
694	KIR2DL3*0020101	244	CTG	CTA	L	L	Synonymous	3
695	KIR2DL3*006	92	CAA	GAA	Q	E	Nonsynonymous	3
695		94	CTT	CTG	L	L	Synonymous
696	KIR2DL3*0010101	247	CTG	CTT	L	L	Synonymous	3
697	KIR2DL3*0010101	183	GCC	GTC	A	V	Nonsynonymous	3
698	KIR2DL3*0020101	199	TTC	TTT	F	F	Synonymous	3
699	KIR2DL3*0010101	42	GAA	AAA	E	K	Nonsynonymous	3
700	KIR2DL3*0010101	252	GTG	GTA	V	V	Synonymous	3
701	KIR2DL3*0010101	333	TAC	TAT	Y	Y	Synonymous	3
702	KIR2DL3*0020101	149	TGC	TGA	C	X	Nonsynonymous	3
703	KIR2DL3*0010101	321	CAG	CAA	Q	Q	Synonymous	3
704	KIR2DL3*0020101	163	GAG	GAC	E	D	Nonsynonymous	3
705	KIR2DL3*003	273	AAA	TAA	K	X	Nonsynonymous	2
706	KIR2DL3*00501	64	GGG	GTG	G	V	Nonsynonymous	2
707	KIR2DL3*0010101	268	TGG	TCG	W	S	Nonsynonymous	2
708	KIR2DL3*0010101	117	CCT	TCT	P	S	Nonsynonymous	2
709	KIR2DL3*0010101	197	AGA	ATA	R	I	Nonsynonymous	2
710	KIR2DL3*00501	83	GCC	GCT	A	A	Synonymous	2
711	KIR2DL3*0010101	247	CTG	CTC	L	L	Synonymous	2
712	KIR2DL3*0020101	87	ATC	GTC	I	V	Nonsynonymous	2
713	KIR2DL3*0010101	215	CCA	CCC	P	P	Synonymous	2
714	KIR2DL3*0010101	351	GCA	ACA	A	T	Nonsynonymous	2
715	KIR2DL3*0010101	180	ACA	CAA	T	Q	Nonsynonymous	2
716	KIR2DL3*0010101	212	TCG	TTG	S	L	Nonsynonymous	2
717	KIR2DL3*0010101	57	CAC	CAA	H	Q	Nonsynonymous	2
718	KIR2DL3*020	169	CGT	TGT	R	C	Nonsynonymous	2
719	KIR2DL3*0010101	289	AAC	GAC	N	D	Nonsynonymous	2
720	KIR2DL3*0010101	287	ACA	GCA	T	A	Nonsynonymous	2
721	KIR2DL3*0010101	33	GCC	GCT	A	A	Synonymous	2
722	KIR2DL3*0010101	303	TAT	CAT	Y	H	Nonsynonymous	2
723	KIR2DL3*027	271	AAC	GAC	N	D	Nonsynonymous	2
724	KIR2DL3*0010111	304	GCA	TCA	A	S	Nonsynonymous	2
725	KIR2DL3*0020101	243	CAC	AAC	H	N	Nonsynonymous	2
726	KIR2DL3*0010101	244	CTG	CTA	L	L	Synonymous	2
727	KIR2DL3*0020101	73	ATT	ACT	I	T	Nonsynonymous	2
728	KIR2DL3*0010101	121	GTC	GTG	V	V	Synonymous	2
729	KIR2DL3*00501	25	GTC	ATC	V	I	Nonsynonymous	2
730	KIR2DL3*021	318	CGC	CAC	R	H	Nonsynonymous	2
731	KIR2DL3*0010101	95	GCA	GCT	A	A	Synonymous	2
732	KIR2DL3*0020101	143	GAG	GAC	E	D	Nonsynonymous	2
733	KIR2DL3*0020101	344	AAA	ACA	K	T	Nonsynonymous	2
734	KIR2DL3*0010111	288	GTG	ATG	V	M	Nonsynonymous	2
735	KIR2DL3*0010101	297	GAC	GAT	D	D	Synonymous	2
736	KIR2DL3*0010101	332	GTG	GAG	V	E	Nonsynonymous	2
737	KIR2DL3*0020101	121	GTC	GTG	V	V	Synonymous	2
738	KIR2DL3*0020101	260	CTC	GTC	L	V	Nonsynonymous	2
739	KIR2DL3*0020101	173	GCA	GAA	A	E	Nonsynonymous	2
740	KIR2DL3*0010101	307	AAT	GAT	N	D	Nonsynonymous	2
741	KIR2DL3*0010101	93	GAC	GAT	D	D	Synonymous	2
742	KIR2DL3*0020101	69	ACT	AAT	T	N	Nonsynonymous	2
743	KIR2DL3*0010101	262	TTC	CTC	F	L	Nonsynonymous	1
744	KIR2DL3*0010111	249	GGG	GGC	G	G	Synonymous	1
745	KIR2DL3*0010101	69	ACT	ACC	T	T	Synonymous	1
746	KIR2DL3*023	105	ACT	CCT	T	P	Nonsynonymous	1
747	KIR2DL3*0010101	222	G	A			Intron	1
748	KIR2DL3*0020101	48	CAA	AAA	Q	K	Nonsynonymous	1
749	KIR2DL3*0010101	53	GTC	ATC	V	I	Nonsynonymous	1
750	KIR2DL3*0010101	258	ATC	ATT	I	I	Synonymous	1
751	KIR2DL3*0010101	100	TGC	TGA	C	X	Nonsynonymous	1
752	KIR2DL3*0020101	246	GTT	GCT	V	A	Nonsynonymous	1
753	KIR2DL3*0020101	247	CTG	CTC	L	L	Synonymous	1
754	KIR2DL3*0010101	172	TCT	CCT	S	P	Nonsynonymous	1
755	KIR2DL3*0010101	269	TGC	TAC	C	Y	Nonsynonymous	1
756	KIR2DL3*0020101	323	CCC	CCG	P	P	Synonymous	1
757	KIR2DL3*021	290	AGG	AGC	R	S	Nonsynonymous	1
758	KIR2DL3*00110	252	GTG	GTA	V	V	Synonymous	1
759	KIR2DL3*0010101	339	GCT	GCC	A	A	Synonymous	1
760	KIR2DL3*0020101	61	CAC	AAC	H	N	Nonsynonymous	1
761	KIR2DL3*0010101	158	TAC	TGC	Y	C	Nonsynonymous	1
762	KIR2DL3*0010101	284	GGG	GGA	G	G	Synonymous	1
763	KIR2DL3*0010101	300	GAG	GGG	E	G	Nonsynonymous	1
764	KIR2DL3*0010101	294	GAT	GCT	D	A	Nonsynonymous	1
765	KIR2DL3*0020101	42	GAA	AAA	E	K	Nonsynonymous	1
766	KIR2DL3*0010101	82	AAG	GAG	K	E	Nonsynonymous	1
767	KIR2DL3*0020101	196	TAC	TAT	Y	Y	Synonymous	1
768	KIR2DL3*0010101	198	TGC	TGT	C	C	Synonymous	1
769	KIR2DL3*0010101	297	GAC	TAC	D	Y	Nonsynonymous	1
770	KIR2DL3*020	302	ACA	TCA	T	S	Nonsynonymous	1
771	KIR2DL3*0010101	121	GTC	ATC	V	I	Nonsynonymous	1
772	KIR2DL3*0010101	107	TCC	TGC	S	C	Nonsynonymous	1
773	KIR2DL3*0010101	163	GAG	GAT	E	D	Nonsynonymous	1
774	KIR2DL3*0020101	111	TTG	TTC	L	F	Nonsynonymous	1
775	KIR2DL3*0020101	215	CCA	CCC	P	P	Synonymous	1
776	KIR2DL3*0010101	323	CCC	CCT	P	P	Synonymous	1
777	KIR2DL3*0020101	309	TGC	TGA	C	X	Nonsynonymous	1
778	KIR2DL3*0010101	91	ATG	ATT	M	I	Nonsynonymous	1
778		92	CAA	GAA	Q	E	Nonsynonymous
779	KIR2DL3*0010101	245	CAT	CGT	H	R	Nonsynonymous	1
780	KIR2DL3*0010101	138	ACG	ACA	T	T	Synonymous	1
781	KIR2DL3*0010101	60	CTG	ATG	L	M	Nonsynonymous	1
782	KIR2DL3*0010101	330	ATC	ACC	I	T	Nonsynonymous	1
782		331	ATC	AGC	I	S	Nonsynonymous
783	KIR2DL3*0010101	292	GAC	AAC	D	N	Nonsynonymous	1
784	KIR2DL3*027	267	CGC	CTC	R	L	Nonsynonymous	1
785	KIR2DL3*0020101	156	GAC	AAC	D	N	Nonsynonymous	1
786	KIR2DL3*0010101	121	GTC	GTT	V	V	Synonymous	1
787	KIR2DL3*0020101	47	CTG	CTA	L	L	Synonymous	1
788	KIR2DL3*0010101	304	GCA	TCA	A	S	Nonsynonymous	1
789	KIR2DL3*0020101	357	GAG	GAT	E	D	Nonsynonymous	1
790	KIR2DL3*0010101	132	TCA	TCC	S	S	Synonymous	1
791	KIR2DL3*0010101	193	GGA	AGA	G	R	Nonsynonymous	1
792	KIR2DL3*0010101	79	GGG	TGG	G	W	Nonsynonymous	1
793	KIR2DL3*0010101	26	CAC	AAC	H	N	Nonsynonymous	1
794	KIR2DL3*0010101	195	ACC	GCC	T	A	Nonsynonymous	1
795	KIR2DL3*0020101	327	CCA	CTA	P	L	Nonsynonymous	1
796	KIR2DL3*0010101	261	CTC	CTG	L	L	Synonymous	1
797	KIR2DL3*0020101	332	GTG	ATG	V	M	Nonsynonymous	1
798	KIR2DL3*030	73	ATT	ACT	I	T	Nonsynonymous	1
799	KIR2DL3*0010101	309	TGC	TGT	C	C	Synonymous	1
800	KIR2DL3*0010101	24	GAG	AAG	E	K	Nonsynonymous	1
801	KIR2DL3*0020101	24	GAG	AAG	E	K	Nonsynonymous	1
802	KIR2DL3*0020101	275	GCT	GCG	A	A	Synonymous	1
803	KIR2DL3*0020101	162	AGG	AAG	R	K	Nonsynonymous	1
804	KIR2DL3*0010111	179	GGA	AGA	G	R	Nonsynonymous	1
805	KIR2DL3*0010101	146	ACC	ACT	T	T	Synonymous	1
806	KIR2DL3*0010101	272	AAA	ATA	K	I	Nonsynonymous	1
807	KIR2DL3*0010101	262	TTC	TTA	F	L	Nonsynonymous	1
808	KIR2DL3*0020101	307	AAT	ACT	N	T	Nonsynonymous	1
809	KIR2DL3*0010111	281	GAG	GGG	E	G	Nonsynonymous	1
810	KIR2DL3*011	358	GGG	GAG	G	E	Nonsynonymous	1
811	KIR2DL3*009	30	TCC	TAC	S	Y	Nonsynonymous	1
812	KIR2DL3*0020101	84	AAC	AGC	N	S	Nonsynonymous	1
813	KIR2DL3*0010101	175	CCC	GCC	P	A	Nonsynonymous	1
814	KIR2DL3*0020101	204	GAC	AAC	D	N	Nonsynonymous	1
815	KIR2DL3*0010101	46	ATC	AAC	I	N	Nonsynonymous	1
816	KIR2DL3*0010101	309	TGC	TAC	C	Y	Nonsynonymous	1
817	KIR2DL3*0010101	79	GGG	AGG	G	R	Nonsynonymous	1
818	KIR2DL3*0020101	300	GAG	GAA	E	E	Synonymous	1
819	KIR2DL3*0010101	281	GAG	GGG	E	G	Nonsynonymous	1
820	KIR2DL3*0010101	73	ATT	ACT	I	T	Nonsynonymous	1
821	KIR2DL3*0020101	102	GGT	AGT	G	S	Nonsynonymous	1
822	KIR2DL3*0010111	116	GAC	GAT	D	D	Synonymous	1
823	KIR2DL3*0020101	299	CAG	CAA	Q	Q	Synonymous	1
824	KIR2DL3*0020101	133	GCC	GCG	A	A	Synonymous	1
825	KIR2DL3*0010101	357	GAG	GAT	E	D	Nonsynonymous	1
826	KIR2DL3*0020101	208	GAG	AAG	E	K	Nonsynonymous	1
827	KIR2DL3*0010101	60	CTG	GTG	L	V	Nonsynonymous	1
828	KIR2DL3*0010111	302	ACA	TCA	T	S	Nonsynonymous	1
829	KIR2DL3*0010101	147	TTG	TTC	L	F	Nonsynonymous	1
830	KIR2DL3*00110	348	TGC	TGT	C	C	Synonymous	1
831	KIR2DL3*0010101	207	TAC	TAT	Y	Y	Synonymous	1
832	KIR2DL3*0010101	320	TCT	TCC	S	S	Synonymous	1
833	KIR2DL3*0010101	199	TTC	TTT	F	F	Synonymous	1
834	KIR2DL3*0020101	287	ACA	AGA	T	R	Nonsynonymous	1
835	KIR2DL3*0020101	296	CAA	AAA	Q	K	Nonsynonymous	1
836	KIR2DL3*020	211	AAC	AAG	N	K	Nonsynonymous	1
836		212	TCG	TCA	S	S	Synonymous
837	KIR2DL3*0010101	330	ATC	ACC	I	T	Nonsynonymous	1
838	KIR2DL3*0010101	250	ACC	ACG	T	T	Synonymous	1
839	KIR2DL3*0010101	297	GAC	GAA	D	E	Nonsynonymous	1
839		359	ATC	ATT	I	I	Synonymous
840	KIR2DL3*0020101	158	TAC	TGC	Y	C	Nonsynonymous	1
841	KIR2DL3*0010101	54	AGG	AGT	R	S	Nonsynonymous	1
842	KIR2DL3*0010101	314	AGA	AGG	R	R	Synonymous	1
843	KIR2DL3*0020101	131	CTC	CAC	L	H	Nonsynonymous	1
844	KIR2DL3*0010101	188	GGC	GGG	G	G	Synonymous	1
845	KIR2DL3*0010101	313	CAG	CAA	Q	Q	Synonymous	1
846	KIR2DL3*0010101	245	CAT	CCT	H	P	Nonsynonymous	1
847	KIR2DL3*00110	185	TTT	TTC	F	F	Synonymous	1
848	KIR2DL3*00501	213	AGT	AGC	S	S	Synonymous	1
849	KIR2DL3*0010101	68	GAC	GAT	D	D	Synonymous	1
850	KIR2DL3*0010101	309	TGC	GGC	C	G	Nonsynonymous	1
851	KIR2DL3*0010101	145	GTG	ATG	V	M	Nonsynonymous	1
852	KIR2DL3*00102	347	TCC	TTC	S	F	Nonsynonymous	1
853	KIR2DL3*0020101	93	GAC	GAT	D	D	Synonymous	1
854	KIR2DL3*0020101	297	GAC	GTC	D	V	Nonsynonymous	1
855	KIR2DL3*0010101	295	GAA	GGA	E	G	Nonsynonymous	1
856	KIR2DL3*003	140	CTG	CTT	L	L	Synonymous	1
857	KIR2DL3*013	169	CGT	TGT	R	C	Nonsynonymous	1
858	KIR2DL3*0020101	252	GTG	GTA	V	V	Synonymous	1
859	KIR2DL3*0020101	107	TCC	TGC	S	C	Nonsynonymous	1
860	KIR2DL3*027	270	TCC	TAC	S	Y	Nonsynonymous	1
861	KIR2DL3*00110	57	CAC	CAA	H	Q	Nonsynonymous	1
862	KIR2DL3*0010101	301	GTG	ATG	V	M	Nonsynonymous	1
863	KIR2DL3*0020101	271	AAC	AAT	N	N	Synonymous	1
864	KIR2DL3*0020101	344	AAA	CAA	K	Q	Nonsynonymous	1
865	KIR2DL3*0010101	78	GAT	GGT	D	G	Nonsynonymous	1
866	KIR2DL3*0010101	321	CAG	TAG	Q	X	Nonsynonymous	1
867	KIR2DL3*0010111	48	CAA	AAA	Q	K	Nonsynonymous	1
868	KIR2DL3*0010101	310	GTT	ATT	V	I	Nonsynonymous	1
869	KIR2DL3*0020101	278	ATG	ACG	M	T	Nonsynonymous	1
870	KIR2DL3*0020101	72	CTC	CAC	L	H	Nonsynonymous	1
871	KIR2DL3*0020101	105	ACT	CCT	T	P	Nonsynonymous	1
872	KIR2DL3*01202	322	GTT	GAT	V	D	Nonsynonymous	1
872		334	GAG	CAG	E	Q	Nonsynonymous
873	KIR2DL3*0010101	38	CTG	CCG	L	P	Nonsynonymous	1
874	KIR2DL3*0020101	193	GGA	GAA	G	E	Nonsynonymous	1
875	KIR2DL3*0010101	299	CAG	GAG	Q	E	Nonsynonymous	1
876	KIR2DL3*0010101	359	ATC	TTC	I	F	Nonsynonymous	1
877	KIR2DL3*0020101	158	TAC	TAA	Y	X	Nonsynonymous	1
878	KIR2DL3*0020101	307	AAT	GAT	N	D	Nonsynonymous	1
879	KIR2DL3*0010101	192	CAC	CAT	H	H	Synonymous	1
880	KIR2DL3*0010101	331	ATC	ATT	I	I	Synonymous	1
881	KIR2DL3*0020101	245	CAT	CCT	H	P	Nonsynonymous	1
882	KIR2DL3*0010101	313	CAG	GAG	Q	E	Nonsynonymous	1
883	KIR2DL3*0020101	95	GCA	GAA	A	E	Nonsynonymous	1
884	KIR2DL3*0020101	179	GGA	AGA	G	R	Nonsynonymous	1
885	KIR2DL3*0010101	143	GAG	GAC	E	D	Nonsynonymous	1
886	KIR2DL3*0020101	27	AGA	AAA	R	K	Nonsynonymous	1
887	KIR2DL3*0010101	126	TAT	TAA	Y	X	Nonsynonymous	1
888	KIR2DL3*0010101	154	TCC	ACC	S	T	Nonsynonymous	1
889	KIR2DL3*0020101	54	AGG	AGT	R	S	Nonsynonymous	1
890	KIR2DL3*0020101	212	TCG	TCA	S	S	Synonymous	1
891	KIR2DL3*0020101	203	CGT	TGT	R	C	Nonsynonymous	1
892	KIR2DL3*0010101	290	AGG	AGC	R	S	Nonsynonymous	1
893	KIR2DL3*0010101	321	CAG	GAG	Q	E	Nonsynonymous	1
894	KIR2DL3*0020101	329	GAT	GTT	D	V	Nonsynonymous	1
895	KIR2DL3*0020101	119	GAC	GTC	D	V	Nonsynonymous	1
896	KIR2DL3*0010101	185	TTT	CTT	F	L	Nonsynonymous	1
897	KIR2DL3*00501	357	GAG	GAT	E	D	Nonsynonymous	1
898	KIR2DL3*0010101	166	GCC	GAC	A	D	Nonsynonymous	1
899	KIR2DL3*0020101	347	TCC	CCC	S	P	Nonsynonymous	1
900	KIR2DL3*0020101	209	TGG	TAT	W	Y	Nonsynonymous	1
901	KIR2DL3*0020101	272	AAA	AAG	K	K	Synonymous	1
902	KIR2DL3*0010101	264	CTC	GTC	L	V	Nonsynonymous	1
903	KIR2DL3*0010101	90	ATG	ATA	M	I	Nonsynonymous	1
904	KIR2DL4*0080201	217	GTC	GTG	V	V	Synonymous	92
905	KIR2DL4*0080201	124	GAG	AAG	E	K	Nonsynonymous	85
906	KIR2DL4*0010201	271	ATG	AGG	M	R	Nonsynonymous	78
907	KIR2DL4*011	254	TTT	TTC	F	F	Synonymous	74
908	KIR2DL4*0080201	48	ACT	GCT	T	A	Nonsynonymous	65
909	KIR2DL4*0080101	190	GGA	AGA	G	R	Nonsynonymous	37
910	KIR2DL4*0080101	254	TTT	TTC	F	F	Synonymous	24
911	KIR2DL4*0080101	54	CGT	CAT	R	H	Nonsynonymous	22
912	KIR2DL4*00601	139	GGA	GGG	G	G	Synonymous	21
913	KIR2DL4*0080201	158	TCC	ACC	S	T	Nonsynonymous	19
914	KIR2DL4*013	254	TTT	TTC	F	F	Synonymous	17
915	KIR2DL4*0080201	254	TTT	TTC	F	F	Synonymous	13
916	KIR2DL4*0010301	287	AGG	AGA	R	R	Synonymous	12
917	KIR2DL4*00501	125	AAA	AAC	K	N	Nonsynonymous	11
918	KIR2DL4*0080101	36	TGG	TGA	W	X	Nonsynonymous	10
919	KIR2DL4*011	247	TAC	TGC	Y	C	Nonsynonymous	8
920	KIR2DL4*0080101	127	TCG	TCA	S	S	Synonymous	8
921	KIR2DL4*0010201	48	ACT	GCT	T	A	Nonsynonymous	7
922	KIR2DL4*00501	209	CCG	CTG	P	L	Nonsynonymous	7
923	KIR2DL4*023	247	GCT	ACT	A	T	Nonsynonymous	7
924	KIR2DL4*00601	300	TAC	TAT	Y	Y	Synonymous	7
925	KIR2DL4*0080201	131	CGG	CTG	R	L	Nonsynonymous	6
926	KIR2DL4*0080101	131	CGG	CAG	R	Q	Nonsynonymous	6
927	KIR2DL4*00501	296	CAG	CAA	Q	Q	Synonymous	6
928	KIR2DL4*00601	134	CCC	CTC	P	L	Nonsynonymous	6
929	KIR2DL4*0080101	48	ACT	GCT	T	A	Nonsynonymous	6
930	KIR2DL4*0080101	194	AGA	AAA	R	K	Nonsynonymous	6
931	KIR2DL4*0080201	70	GTC	CTC	V	L	Nonsynonymous	5
932	KIR2DL4*011	190	GGA	AGA	G	R	Nonsynonymous	5
933	KIR2DL4*0080201	148	TCC	TTC	S	F	Nonsynonymous	5
934	KIR2DL4*0010201	335	AAT	GAT	N	D	Nonsynonymous	5
935	KIR2DL4*00501	287	AGG	AGA	R	R	Synonymous	5
936	KIR2DL4*0010301	48	ACT	GCT	T	A	Nonsynonymous	5
937	KIR2DL4*0080201	65	AAA	AGA	K	R	Nonsynonymous	5
938	KIR2DL4*0080101	144	TTG	TTT	L	F	Nonsynonymous	4
939	KIR2DL4*00601	190	GGA	GCA	G	A	Nonsynonymous	4
940	KIR2DL4*00501	61	ACG	ACA	T	T	Synonymous	4
941	KIR2DL4*0080201	97	TGT	AGT	C	S	Nonsynonymous	4
942	KIR2DL4*00601	296	CAG	CAA	Q	Q	Synonymous	4
943	KIR2DL4*0080201	135	ACG	ACA	T	T	Synonymous	4
944	KIR2DL4*00601	287	AGG	AGA	R	R	Synonymous	4
945	KIR2DL4*00501	190	GGA	AGA	G	R	Nonsynonymous	4
946	KIR2DL4*00501	353	ATG	AGG	M	R	Nonsynonymous	4
947	KIR2DL4*013	209	GCG	CCG	A	P	Nonsynonymous	4
948	KIR2DL4*00501	329	GTG	GTT	V	V	Synonymous	3
949	KIR2DL4*0080201	54	CGT	CAT	R	H	Nonsynonymous	3
950	KIR2DL4*0080101	195	TGC	CGC	C	R	Nonsynonymous	3
951	KIR2DL4*0080201	36	TGG	TGA	W	X	Nonsynonymous	3
952	KIR2DL4*0080101	135	ACG	ACT	T	T	Synonymous	3
953	KIR2DL4*0080101	137	CGC	CAC	R	H	Nonsynonymous	3
954	KIR2DL4*00501	38	AGC	AGT	S	S	Synonymous	3
955	KIR2DL4*0010201	141	AAC	AAT	N	N	Synonymous	3
956	KIR2DL4*0080101	248	TCA	TCC	S	S	Synonymous	3
957	KIR2DL4*011	92	GCA	ACA	A	T	Nonsynonymous	3
958	KIR2DL4*0010201	172	CCC	TCC	P	S	Nonsynonymous	3
959	KIR2DL4*01201	58	AAC	AAA	N	K	Nonsynonymous	3
960	KIR2DL4*0080101	125	AAA	AAC	K	N	Nonsynonymous	3
961	KIR2DL4*0080201	55	CGT	CAT	R	H	Nonsynonymous	3
962	KIR2DL4*00501	73	CTC	TTC	L	F	Nonsynonymous	2
963	KIR2DL4*0080101	70	GTC	GCC	V	A	Nonsynonymous	2
964	KIR2DL4*0080201	206	TGG	TGA	W	X	Nonsynonymous	2
965	KIR2DL4*0080101	247	TAC	TGC	Y	C	Nonsynonymous	2
966	KIR2DL4*0080201	181	GAC	TAC	D	Y	Nonsynonymous	2
967	KIR2DL4*0080101	84	ATT	TTT	I	F	Nonsynonymous	2
968	KIR2DL4*0010201	59	ATC	ACC	I	T	Nonsynonymous	2
969	KIR2DL4*00501	309	ACA	GCA	T	A	Nonsynonymous	2
970	KIR2DL4*0080101	59	ATC	ACC	I	T	Nonsynonymous	2
971	KIR2DL4*00501	137	CGC	CGT	R	R	Synonymous	2
972	KIR2DL4*0010201	183	CCT	CTT	P	L	Nonsynonymous	2
973	KIR2DL4*0080201	175	AAT	AGT	N	S	Nonsynonymous	2
974	KIR2DL4*0080201	197	GGC	AGC	G	S	Nonsynonymous	2
975	KIR2DL4*00501	194	AGA	AAA	R	K	Nonsynonymous	2
976	KIR2DL4*00501	319	AGG	CGG	R	R	Synonymous	2
977	KIR2DL4*011	137	CGC	CGT	R	R	Synonymous	2
978	KIR2DL4*00501	248	TCA	CCA	S	P	Nonsynonymous	2
979	KIR2DL4*0010201	54	CGT	TGT	R	C	Nonsynonymous	2
980	KIR2DL4*011	196	TTC	TTT	F	F	Synonymous	2
981	KIR2DL4*0080101	197	GGC	AGC	G	S	Nonsynonymous	2
982	KIR2DL4*0010201	180	GCC	GCT	A	A	Synonymous	2
983	KIR2DL4*00501	300	TAC	TAT	Y	Y	Synonymous	2
984	KIR2DL4*0010301	272	GCT	ACT	A	T	Nonsynonymous	2
985	KIR2DL4*00501	31	CCC	CTC	P	L	Nonsynonymous	2
986	KIR2DL4*01202	296	GAG	CAG	E	Q	Nonsynonymous	2
987	KIR2DL4*0080101	209	CCG	TCG	P	S	Nonsynonymous	2
988	KIR2DL4*0080201	150	AGC	GGC	S	G	Nonsynonymous	2
989	KIR2DL4*0010301	342	TCT	CCT	S	P	Nonsynonymous	2
990	KIR2DL4*0080101	268	AAA	ACA	K	T	Nonsynonymous	2
991	KIR2DL4*0080101	92	GCA	ACA	A	T	Nonsynonymous	2
992	KIR2DL4*00501	197	GGC	AGC	G	S	Nonsynonymous	2
993	KIR2DL4*0010301	356	TCT	CCT	S	P	Nonsynonymous	2
994	KIR2DL4*00501	317	TCT	ACT	S	T	Nonsynonymous	2
995	KIR2DL4*00501	329	GTG	ATG	V	M	Nonsynonymous	2
996	KIR2DL4*00501	137	CGC	TGC	R	C	Nonsynonymous	2
997	KIR2DL4*011	259	TTC	TTG	F	L	Nonsynonymous	2
998	KIR2DL4*0080101	127	TCG	TCT	S	S	Synonymous	2
999	KIR2DL4*0010201	163	GCC	GCG	A	A	Synonymous	2
1000	KIR2DL4*0080101	132	CCG	CCA	P	P	Synonymous	2
1001	KIR2DL4*0080201	170	GCA	GCC	A	A	Synonymous	2
1002	KIR2DL4*011	102	CCG	CCA	P	P	Synonymous	2
1003	KIR2DL4*011	209	CCG	CTG	P	L	Nonsynonymous	2
1004	KIR2DL4*00501	132	CCG	CCA	P	P	Synonymous	2
1005	KIR2DL4*00501	67	GGG	GTG	G	V	Nonsynonymous	2
1006	KIR2DL4*0080201	149	CAG	TAG	Q	X	Nonsynonymous	2
1007	KIR2DL4*00501	93	GGG	GGC	G	G	Synonymous	2
1008	KIR2DL4*00501	127	TCG	TTG	S	L	Nonsynonymous	2
1009	KIR2DL4*00601	48	ACT	GCT	T	A	Nonsynonymous	2
1010	KIR2DL4*0080101	217	GTC	GCC	V	A	Nonsynonymous	2
1011	KIR2DL4*0080101	137	CGC	CGT	R	R	Synonymous	2
1012	KIR2DL4*022	237	ATC	ATT	I	I	Synonymous	2
1013	KIR2DL4*0010301	309	ACA	GCA	T	A	Nonsynonymous	2
1014	KIR2DL4*00501	62	CTG	CTC	L	L	Synonymous	2
1015	KIR2DL4*0080101	255	ACC	GCC	T	A	Nonsynonymous	1
1016	KIR2DL4*00501	214	CCT	CTT	P	L	Nonsynonymous	1
1017	KIR2DL4*00501	96	AGA	AGC	R	S	Nonsynonymous	1
1017		114	CCC	ACC	P	T	Nonsynonymous
1018	KIR2DL4*0010301	164	CAT	CAC	H	H	Synonymous	1
1019	KIR2DL4*011	35	GCC	GCG	A	A	Synonymous	1
1020	KIR2DL4*0010201	302	CAG	CAT	Q	H	Nonsynonymous	1
1021	KIR2DL4*00501	185	GGT	AGT	G	S	Nonsynonymous	1
1022	KIR2DL4*0080101	269	AAA	AGA	K	R	Nonsynonymous	1
1023	KIR2DL4*00601	54	CGT	CAT	R	H	Nonsynonymous	1
1024	KIR2DL4*0010201	289	GAC	GAT	D	D	Synonymous	1
1025	KIR2DL4*011	82	TTC	TTT	F	F	Synonymous	1
1026	KIR2DL4*0080201	237	ATC	ATT	I	I	Synonymous	1
1027	KIR2DL4*00501	173	AGC	AAC	S	N	Nonsynonymous	1
1028	KIR2DL4*0010201	240	CAC	CCC	H	P	Nonsynonymous	1
1029	KIR2DL4*0080201	268	AAA	AAG	K	K	Synonymous	1
1030	KIR2DL4*0010201	241	CTG	CGG	L	R	Nonsynonymous	1
1031	KIR2DL4*0010201	131	CGG	TGG	R	W	Nonsynonymous	1
1032	KIR2DL4*0080201	209	CCG	CTG	P	L	Nonsynonymous	1
1033	KIR2DL4*0080101	80	AAC	AGC	N	S	Nonsynonymous	1
1034	KIR2DL4*0080201	137	CGC	CGT	R	R	Synonymous	1
1035	KIR2DL4*0010201	131	CGG	CGA	R	R	Synonymous	1
1036	KIR2DL4*0080101	163	GCC	ACC	A	T	Nonsynonymous	1
1037	KIR2DL4*00601	52	CAC	CCC	H	P	Nonsynonymous	1
1038	KIR2DL4*00501	40	GTG	ATG	V	M	Nonsynonymous	1
1039	KIR2DL4*0010301	237	ATC	ATT	I	I	Synonymous	1
1040	KIR2DL4*00501	328	AGC	AAC	S	N	Nonsynonymous	1
1041	KIR2DL4*0080201	45	GGA	GAA	G	E	Nonsynonymous	1
1042	KIR2DL4*00501	100	TTT	TTC	F	F	Synonymous	1
1043	KIR2DL4*0080101	107	GAG	GGG	E	G	Nonsynonymous	1
1044	KIR2DL4*00601	309	ACA	GCA	T	A	Nonsynonymous	1
1045	KIR2DL4*00501	310	CAG	CGG	Q	R	Nonsynonymous	1
1045		329	GTG	GTT	V	V	Synonymous
1046	KIR2DL4*0080201	68	GTC	GTA	V	V	Synonymous	1
1047	KIR2DL4*00501	192	ACC	ATC	T	I	Nonsynonymous	1
1048	KIR2DL4*0080101	177	ACA	ACT	T	T	Synonymous	1
1049	KIR2DL4*00501	137	CGC	CAC	R	H	Nonsynonymous	1
1050	KIR2DL4*0080201	149	CAG	CTG	Q	L	Nonsynonymous	1
1051	KIR2DL4*0080201	204	TAC	TAT	Y	Y	Synonymous	1
1052	KIR2DL4*0080201	98	CGA	CAA	R	Q	Nonsynonymous	1
1053	KIR2DL4*00501	80	AAC	AAT	N	N	Synonymous	1
1054	KIR2DL4*00501	270	AAA	ACA	K	T	Nonsynonymous	1
1055	KIR2DL4*0010301	197	GGC	CGC	G	R	Nonsynonymous	1
1056	KIR2DL4*00501	77	ATA	ACA	I	T	Nonsynonymous	1
1057	KIR2DL4*00501	82	TTC	TTT	F	F	Synonymous	1
1058	KIR2DL4*0080101	59	ATC	GTC	I	V	Nonsynonymous	1
1059	KIR2DL4*00501	127	TCG	TCA	S	S	Synonymous	1
1060	KIR2DL4*00501	209	CCG	CCA	P	P	Synonymous	1
1061	KIR2DL4*0080201	131	CGG	CAG	R	Q	Nonsynonymous	1
1062	KIR2DL4*0010201	340	GCG	TCG	A	S	Nonsynonymous	1
1063	KIR2DL4*0080201	137	CGC	CAC	R	H	Nonsynonymous	1
1064	KIR2DL4*011	258	CCC	ACC	P	T	Nonsynonymous	1
1065	KIR2DL4*00501	175	AAT	AGT	N	S	Nonsynonymous	1
1066	KIR2DL4*0010301	239	AGA	AAA	R	K	Nonsynonymous	1
1067	KIR2DL4*011	264	CGC	CAC	R	H	Nonsynonymous	1
1068	KIR2DL4*00501	105	CCC	CTC	P	L	Nonsynonymous	1
1069	KIR2DL4*00501	254	TTC	TCC	F	S	Nonsynonymous	1
1070	KIR2DL4*0080201	92	GCA	TCA	A	S	Nonsynonymous	1
1071	KIR2DL4*00501	328	AGC	AGT	S	S	Synonymous	1
1072	KIR2DL4*011	61	ACG	ACA	T	T	Synonymous	1
1073	KIR2DL4*0080101	55	CGT	CAT	R	H	Nonsynonymous	1
1074	KIR2DL4*00501	332	GAA	CAA	E	Q	Nonsynonymous	1
1075	KIR2DL4*011	50	CGG	CAG	R	Q	Nonsynonymous	1
1076	KIR2DL4*0080101	99	GGT	GTT	G	V	Nonsynonymous	1
1077	KIR2DL4*0080101	180	GCC	GCT	A	A	Synonymous	1
1078	KIR2DL4*0080201	269	AAA	AGA	K	R	Nonsynonymous	1
1079	KIR2DL4*0080101	241	CTG	CTA	L	L	Synonymous	1
1080	KIR2DL4*0080201	48	ACT	GCT	T	A	Nonsynonymous	1
1080		116	GTG	TTG	V	L	Nonsynonymous
1081	KIR2DL4*00601	54	CGT	TGT	R	C	Nonsynonymous	1
1082	KIR2DL4*0010201	191	GAG	GGG	E	G	Nonsynonymous	1
1083	KIR2DL4*0080101	41	GTG	ATG	V	M	Nonsynonymous	1
1084	KIR2DL4*011	183	CCT	TCT	P	S	Nonsynonymous	1
1085	KIR2DL4*0080201	210	AGT	AAT	S	N	Nonsynonymous	1
1086	KIR2DL4*0080101	153	GAC	AAC	D	N	Nonsynonymous	1
1087	KIR2DL4*00501	65	AAA	ACA	K	T	Nonsynonymous	1
1088	KIR2DL4*00501	327	ACC	ACA	T	T	Synonymous	1
1089	KIR2DL4*00501	203	CCC	CCT	P	P	Synonymous	1
1090	KIR2DL4*00501	196	TTC	TTT	F	F	Synonymous	1
1091	KIR2DL4*0010201	341	TTA	TCA	L	S	Nonsynonymous	1
1092	KIR2DL4*00501	56	GGG	GTG	G	V	Nonsynonymous	1
1093	KIR2DL4*0010301	354	GGA	GGC	G	G	Synonymous	1
1094	KIR2DL4*0080201	268	AAA	GAC	K	D	Nonsynonymous	1
1095	KIR2DL4*0010301	132	CCG	CTG	P	L	Nonsynonymous	1
1096	KIR2DL4*0080102	150	AGC	AAC	S	N	Nonsynonymous	1
1097	KIR2DL4*0080101	108	TGG	TTG	W	L	Nonsynonymous	1
1097		109	TCG	GGG	S	G	Nonsynonymous
1098	KIR2DL4*00501	41	GTG	TTG	V	L	Nonsynonymous	1
1099	KIR2DL4*0010201	296	CAG	GAG	Q	E	Nonsynonymous	1
1100	KIR2DL4*0010201	208	GAC	GAT	D	D	Synonymous	1
1101	KIR2DL4*00501	356	TCT	CCT	S	P	Nonsynonymous	1
1102	KIR2DL4*0080201	166	CTT	CCT	L	P	Nonsynonymous	1
1103	KIR2DL4*0010301	70	GTC	CTC	V	L	Nonsynonymous	1
1104	KIR2DL4*00601	196	TTC	TTT	F	F	Synonymous	1
1105	KIR2DL4*0080101	45	GGA	GAA	G	E	Nonsynonymous	1
1106	KIR2DL4*011	98	CGA	CAA	R	Q	Nonsynonymous	1
1107	KIR2DL4*00501	131	CGG	CAG	R	Q	Nonsynonymous	1
1108	KIR2DL4*0080101	258	CCC	ACC	P	T	Nonsynonymous	1
1109	KIR2DL4*0080201	193	TAC	TAT	Y	Y	Synonymous	1
1110	KIR2DL4*0080201	131	CGG	TGG	R	W	Nonsynonymous	1
1111	KIR2DL4*0080201	240	CAC	CAA	H	Q	Nonsynonymous	1
1112	KIR2DL4*0080201	105	CCC	CTC	P	L	Nonsynonymous	1
1113	KIR2DL4*0080201	59	ATC	ACC	I	T	Nonsynonymous	1
1114	KIR2DL4*0080201	206	TGG	TAG	W	X	Nonsynonymous	1
1115	KIR2DL4*0080201	83	CTC	CTT	L	L	Synonymous	1
1116	KIR2DL4*00501	90	GCA	ACA	A	T	Nonsynonymous	1
1117	KIR2DL4*0080201	265	TGG	TTG	W	L	Nonsynonymous	1
1118	KIR2DL4*0080101	141	AAC	AAT	N	N	Synonymous	1
1119	KIR2DL4*022	54	CGT	CAT	R	H	Nonsynonymous	1
1120	KIR2DL4*0010201	148	TCC	TTC	S	F	Nonsynonymous	1
1121	KIR2DL4*0080101	203	CCC	CCT	P	P	Synonymous	1
1122	KIR2DL4*0010201	175	AAT	AGT	N	S	Nonsynonymous	1
1123	KIR2DL4*0080101	259	TTC	TTG	F	L	Nonsynonymous	1
1124	KIR2DL4*0080101	161	GGG	GGA	G	G	Synonymous	1
1125	KIR2DL4*0080201	173	AGC	GGC	S	G	Nonsynonymous	1
1126	KIR2DL4*011	127	TCG	TCA	S	S	Synonymous	1
1127	KIR2DL4*0010301	98	CGA	CAA	R	Q	Nonsynonymous	1
1128	KIR2DL4*0010301	176	GGA	AGA	G	R	Nonsynonymous	1
1129	KIR2DL4*011	175	AAT	AGT	N	S	Nonsynonymous	1
1130	KIR2DL4*0010201	131	CGG	CAG	R	Q	Nonsynonymous	1
1131	KIR2DL4*0010201	340	GCG	GCC	A	A	Synonymous	1
1132	KIR2DL4*0010201	54	CGT	CAT	R	H	Nonsynonymous	1
1133	KIR2DL4*0080201	127	TCG	TCA	S	S	Synonymous	1
1134	KIR2DL4*0080101	196	TTC	TTT	F	F	Synonymous	1
1135	KIR2DL4*00501	291	GAT	CAT	D	H	Nonsynonymous	1
1136	KIR2DL4*00501	44	GGA	GGG	G	G	Synonymous	1
1137	KIR2DL4*011	34	TCT	TCA	S	S	Synonymous	1
1138	KIR2DL4*0080102	214	ATC	ATT	I	I	Synonymous	1
1139	KIR2DL4*011	44	GGA	GGG	G	G	Synonymous	1
1140	KIR2DL4*00501	111	CCC	CGC	P	R	Nonsynonymous	1
1141	KIR2DL4*0010201	135	ACG	ACA	T	T	Synonymous	1
1142	KIR2DL4*0080201	206	TGG	TGT	W	C	Nonsynonymous	1
1143	KIR2DL4*0080102	104	TCG	TCA	S	S	Synonymous	1
1144	KIR2DL4*0080102	114	CGC	CGT	R	R	Synonymous	1
1145	KIR2DL4*011	51	TGT	TGC	C	C	Synonymous	1
1146	KIR2DL4*00601	213	CTG	CGG	L	R	Nonsynonymous	1
1147	KIR2DL4*0010201	315	GGC	CGC	G	R	Nonsynonymous	1
1148	KIR2DL4*011	102	CCG	CTG	P	L	Nonsynonymous	1
1148		120	ACA	GCA	T	A	Nonsynonymous
1149	KIR2DL4*0010201	264	CGC	TGC	R	C	Nonsynonymous	1
1150	KIR2DL4*0010301	205	GAG	GAC	E	D	Nonsynonymous	1
1151	KIR2DL4*0080201	113	AAC	AGC	N	S	Nonsynonymous	1
1152	KIR2DL4*00501	66	GAT	GAC	D	D	Synonymous	1
1153	KIR2DL4*00501	237	ATC	ATT	I	I	Synonymous	1
1154	KIR2DL4*00501	272	GCT	GTT	A	V	Nonsynonymous	1
1155	KIR2DL4*0010301	104	TCC	GCC	S	A	Nonsynonymous	1
1156	KIR2DL4*0010301	54	CGT	CAT	R	H	Nonsynonymous	1
1157	KIR2DL4*0080201	170	GCA	GTA	A	V	Nonsynonymous	1
1158	KIR2DL4*0080101	68	GTC	GTA	V	V	Synonymous	1
1159	KIR2DL4*0080102	231	TTT	TTC	F	F	Synonymous	1
1160	KIR2DL4*0010301	302	CAG	CGG	Q	R	Nonsynonymous	1
1161	KIR2DL4*0010201	281	GGA	GGT	G	G	Synonymous	1
1162	KIR2DL4*0010201	145	TCC	TCT	S	S	Synonymous	1
1163	KIR2DL4*00601	219	G	C			Intron	1
1164	KIR2DL4*00501	50	CGG	CAG	R	Q	Nonsynonymous	1
1165	KIR2DL4*00501	54	CGT	AGT	R	S	Nonsynonymous	1
1166	KIR2DL4*0080101	131	CGG	TGG	R	W	Nonsynonymous	1
1167	KIR2DL4*0080101	209	CCG	CCA	P	P	Synonymous	1
1168	KIR2DL4*0080101	201	GGA	GTA	G	V	Nonsynonymous	1
1169	KIR2DL4*0080101	54	CGT	TGT	R	C	Nonsynonymous	1
1170	KIR2DL4*011	240	CAC	CAA	H	Q	Nonsynonymous	1
1171	KIR2DL4*011	177	ACA	ACT	T	T	Synonymous	1
1172	KIR2DL4*011	63	TAC	TAG	Y	X	Nonsynonymous	1
1173	KIR2DL4*0080201	252	ATC	ATT	I	I	Synonymous	1
1174	KIR2DL4*011	268	AAA	ACA	K	T	Nonsynonymous	1
1175	KIR2DL4*00501	195	TGC	CGC	C	R	Nonsynonymous	1
1176	KIR2DL4*0080101	264	CGC	TGC	R	C	Nonsynonymous	1
1177	KIR2DL4*0010201	303	TTG	TTT	L	F	Nonsynonymous	1
1178	KIR2DL4*011	52	CAC	CAT	H	H	Synonymous	1
1179	KIR2DL4*011	74	TAC	TAA	Y	X	Nonsynonymous	1
1180	KIR2DL4*0010201	328	AGC	AGA	S	R	Nonsynonymous	1
1181	KIR2DL4*0010301	131	CGG	CAG	R	Q	Nonsynonymous	1
1182	KIR2DL4*00601	50	CGG	CGA	R	R	Synonymous	1
1183	KIR2DL4*023	111	GTT	TTT	V	F	Nonsynonymous	1
1184	KIR2DL4*0080101	183	CCT	ACT	P	T	Nonsynonymous	1
1185	KIR2DL4*0080101	264	CGC	CAC	R	H	Nonsynonymous	1
1186	KIR2DL4*00501	137	CGC	CCC	R	P	Nonsynonymous	1
1187	KIR2DL5*0050101A	56	ATA	AGA	I	R	Nonsynonymous	173
1188	KIR2DL5*0020101B	28	CTC	CTT	L	L	Synonymous	77
1189	KIR2DL5*0010101A	52	CGT	CAT	R	H	Nonsynonymous	47
1190	KIR2DL5*0010101A	68	CGG	CAG	R	Q	Nonsynonymous	38
1191	KIR2DL5*0010101A	68	CGG	TGG	R	W	Nonsynonymous	30
1192	KIR2DL5*0020101B	72	GGG	GAG	G	E	Nonsynonymous	25
1193	KIR2DL5*0010101A	0	ACT	AGT	T	S	Nonsynonymous	23
1194	KIR2DL5*0020101B	76	GCG	GTG	A	V	Nonsynonymous	14
1195	KIR2DL5*0020101B	20	CAC	CGC	H	R	Nonsynonymous	13
1196	KIR2DL5*0010101A	90	CCC	CAC	P	H	Nonsynonymous	10
1197	KIR2DL5*0010101A	21	GAC	GAG	D	E	Nonsynonymous	9
1198	KIR2DL5*0010101A	0	ACT	ATT	T	I	Nonsynonymous	9
1199	KIR2DL5*0020101B	0	ACT	AGT	T	S	Nonsynonymous	8
1200	KIR2DL5*0020101B	76	GCG	GCA	A	A	Synonymous	7
1201	KIR2DL5*0010101A	53	CAA	CGA	Q	R	Nonsynonymous	7
1202	KIR2DL5*0020101B	9	CGG	CAG	R	Q	Nonsynonymous	7
1203	KIR2DL5*0010101A	47	CCC	CGC	P	R	Nonsynonymous	7
1204	KIR2DL5*0010101A	61	AGG	GGG	R	G	Nonsynonymous	6
1205	KIR2DL5*0020101B	12	CCC	CTC	P	L	Nonsynonymous	6
1206	KIR2DL5*0010101A	15	TCG	TCA	S	S	Synonymous	5
1207	KIR2DL5*0010101A	71	TCG	TCA	S	S	Synonymous	5
1208	KIR2DL5*0010101A	44	ACC	AAC	T	N	Nonsynonymous	5
1209	KIR2DL5*0020101B	15	TCG	TCA	S	S	Synonymous	5
1210	KIR2DL5*0010101A	16	CAC	CCC	H	P	Nonsynonymous	5
1211	KIR2DL5*0020101B	29	CTC	CTA	L	L	Synonymous	5
1212	KIR2DL5*0020101B	68	CGG	AGG	R	R	Synonymous	4
1213	KIR2DL5*0020101B	13	CAC	CAT	H	H	Synonymous	4
1214	KIR2DL5*0020101B	10	CAT	TAT	H	Y	Nonsynonymous	4
1215	KIR2DL5*0010101A	87	CCC	CTC	P	L	Nonsynonymous	4
1216	KIR2DL5*0010101A	29	CTG	CTT	L	L	Synonymous	4
1217	KIR2DL5*0010101A	36	CAG	CAT	Q	H	Nonsynonymous	4
1218	KIR2DL5*0020101B	63	GGG	GTG	G	V	Nonsynonymous	3
1219	KIR2DL5*0010101A	13	CAC	CAT	H	H	Synonymous	3
1220	KIR2DL5*014A	68	CCG	CAG	P	Q	Nonsynonymous	3
1221	KIR2DL5*0010101A	85	CAG	CAC	Q	H	Nonsynonymous	3
1222	KIR2DL5*01301B	68	TGG	CGG	W	R	Nonsynonymous	3
1223	KIR2DL5*0010101A	16	CAC	CGC	H	R	Nonsynonymous	3
1224	KIR2DL5*0010101A	40	TGG	TAG	W	X	Nonsynonymous	3
1225	KIR2DL5*0020101B	91	CGT	CAT	R	H	Nonsynonymous	3
1226	KIR2DL5*0020101B	71	TCG	TCA	S	S	Synonymous	3
1227	KIR2DL5*0020101B	82	CTA	CTG	L	L	Synonymous	2
1228	KIR2DL5*0010101A	9	CCA	GCA	P	A	Nonsynonymous	2
1229	KIR2DL5*0010101A	82	CTA	GTA	L	V	Nonsynonymous	2
1230	KIR2DL5*00102A	48	CAA	CAG	Q	Q	Synonymous	2
1231	KIR2DL5*0020101B	52	CGT	CAT	R	H	Nonsynonymous	2
1232	KIR2DL5*0010101A	24	GTG	ATG	V	M	Nonsynonymous	2
1233	KIR2DL5*0020101B	93	TGT	TAT	C	Y	Nonsynonymous	2
1234	KIR2DL5*0010101A	14	GGT	AGT	G	S	Nonsynonymous	2
1235	KIR2DL5*0010101A	9	CGG	TGG	R	W	Nonsynonymous	2
1236	KIR2DL5*0010101A	7	CTC	GTC	L	V	Nonsynonymous	2
1237	KIR2DL5*0010101A	55	AAC	AGC	N	S	Nonsynonymous	2
1238	KIR2DL5*0010101A	56	ATA	ATG	I	M	Nonsynonymous	2
1239	KIR2DL5*0020101B	53	CGA	CAA	R	Q	Nonsynonymous	2
1240	KIR2DL5*0020101B	82	CTA	CTT	L	L	Synonymous	2
1241	KIR2DL5*0010101A	96	CAC	CGC	H	R	Nonsynonymous	2
1242	KIR2DL5*0020101B	25	TCG	TCA	S	S	Synonymous	2
1243	KIR2DL5*0010101A	15	GCC	GTC	A	V	Nonsynonymous	2
1244	KIR2DL5*0010101A	33	CAC	CTC	H	L	Nonsynonymous	1
1245	KIR2DL5*0020101B	72	CAC	CAG	H	Q	Nonsynonymous	1
1246	KIR2DL5*0020101B	64	GGG	GGA	G	G	Synonymous	1
1247	KIR2DL5*0020101B	13	CAC	TAC	H	Y	Nonsynonymous	1
1248	KIR2DL5*0020101B	66	AGG	AGA	R	R	Synonymous	1
1249	KIR2DL5*0020101B	64	ACA	ACG	T	T	Synonymous	1
1250	KIR2DL5*0020101B	25	TCG	TTG	S	L	Nonsynonymous	1
1251	KIR2DL5*0020101B	16	TCG	TCC	S	S	Synonymous	1
1252	KIR2DL5*0020101B	87	CCC	ACC	P	T	Nonsynonymous	1
1253	KIR2DL5*0020101B	7	GTC	CTC	V	L	Nonsynonymous	1
1254	KIR2DL5*0020101B	48	CAA	CAG	Q	Q	Synonymous	1
1255	KIR2DL5*0010101A	83	TGA	TTA	X	L	Nonsynonymous	1
1256	KIR2DL5*0020101B	25	CCT	CGT	P	R	Nonsynonymous	1
1257	KIR2DL5*0010101A	92	GCT	ACT	A	T	Nonsynonymous	1
1258	KIR2DL5*0010101A	62	CCC	CCT	P	P	Synonymous	1
1259	KIR2DL5*0010101A	28	CTC	CTT	L	L	Synonymous	1
1260	KIR2DL5*0020101B	6	GCT	GTT	A	V	Nonsynonymous	1
1261	KIR2DL5*0020101B	12	CGC	CAC	R	H	Nonsynonymous	1
1262	KIR2DL5*0010101A	31	TAC	TGC	Y	C	Nonsynonymous	1
1263	KIR2DL5*0020101B	1	CCG	CCA	P	P	Synonymous	1
1264	KIR2DL5*0010101A	2	TGT	TAT	C	Y	Nonsynonymous	1
1265	KIR2DL5*0010101A	91	CGT	TGT	R	C	Nonsynonymous	1
1266	KIR2DL5*0010101A	20	CGT	TGT	R	C	Nonsynonymous	1
1267	KIR2DL5*0010101A	94	AG	A			Deletion	1
1268	KIR2DL5*0010101A	16	TCG	TCA	S	S	Synonymous	1
1269	KIR2DL5*0010101A	34	CCA	TCA	P	S	Nonsynonymous	1
1270	KIR2DL5*0020101B	3	ACA	AGA	T	R	Nonsynonymous	1
1271	KIR2DL5*0010101A	91	ACT	ATT	T	I	Nonsynonymous	1
1272	KIR2DL5*0020101B	11	GGG	AGG	G	R	Nonsynonymous	1
1273	KIR2DL5*0010101A	14	GGT	GAT	G	D	Nonsynonymous	1
1274	KIR2DL5*0010101A	10	GCC	GCT	A	A	Synonymous	1
1275	KIR2DL5*0020101B	2	TGG	TGT	W	C	Nonsynonymous	1
1276	KIR2DL5*0010101A	72	CAC	CAG	H	Q	Nonsynonymous	1
1277	KIR2DL5*0020101B	29	CTG	CTT	L	L	Synonymous	1
1278	KIR2DL5*00103A	0	TGC	TGC	C	C	Synonymous	1
1279	KIR2DL5*0010101A	88	GAG	TAG	E	X	Nonsynonymous	1
1280	KIR2DL5*0020101B	87	CCC	CCT	P	P	Synonymous	1
1281	KIR2DL5*0020101B	20	CGT	TGT	R	C	Nonsynonymous	1
1282	KIR2DL5*0020101B	87	CCC	ACC	P	T	Nonsynonymous	1
1283	KIR2DL5*0010101A	30	CTC	CTT	L	L	Synonymous	1
1284	KIR2DL5*0020101B	10	GCC	GTC	A	V	Nonsynonymous	1
1285	KIR2DL5*0010101A	69	AGG	AGA	R	R	Synonymous	1
1286	KIR2DL5*0020101B	1	ATT	ATG	I	M	Nonsynonymous	1
1287	KIR2DL5*0010101A	41	GGC	GTC	G	V	Nonsynonymous	1
1287		68	CGG	TGG	R	W	Nonsynonymous
1288	KIR2DL5*0010101A	71	TCG	TTG	S	L	Nonsynonymous	1
1289	KIR2DL5*0050101A	56	ATA	AGA	I	R	Nonsynonymous	1
1289		82	GTC	GTT	V	V	Synonymous
1290	KIR2DL5*0020101B	26	CCC	CCG	P	P	Synonymous	1
1291	KIR2DL5*0020101B	8	TGC	TGA	C	X	Nonsynonymous	1
1292	KIR2DL5*0010101A	36	ATC	ATA	I	I	Synonymous	1
1293	KIR2DL5*0020101B	70	ATG	ATA	M	I	Nonsynonymous	1
1294	KIR2DL5*0020101B	0	ACT	ATT	T	I	Nonsynonymous	1
1295	KIR2DL5*0010101A	32	CAT	CGT	H	R	Nonsynonymous	1
1296	KIR2DL5*0010101A	13	AGT	ACT	S	T	Nonsynonymous	1
1297	KIR2DL5*0020101B	22	CTT	CTC	L	L	Synonymous	1
1298	KIR2DL5*00103A	1	CCG	CCA	P	P	Synonymous	1
1299	KIR2DL5*0020101B	35	CAA	CAG	Q	Q	Synonymous	1
1300	KIR2DL5*0020101B	52	TGT	TGC	C	C	Synonymous	1
1301	KIR2DL5*0010101A	33	AAA	GAA	K	E	Nonsynonymous	1
1302	KIR2DL5*0010101A	8	TGC	TTC	C	F	Nonsynonymous	1
1303	KIR2DL5*0020101B	7	GTC	ATC	V	I	Nonsynonymous	1
1304	KIR2DL5*0010101A	25	TCG	TTG	S	L	Nonsynonymous	1
1305	KIR2DL5*0010101A	70	GAC	TAC	D	Y	Nonsynonymous	1
1306	KIR2DL5*0010101A	65	CGC	CAC	R	H	Nonsynonymous	1
1307	KIR2DL5*0020101B	68	CGG	TGG	R	W	Nonsynonymous	1
1308	KIR2DL5*0010101A	11	GGG	AGG	G	R	Nonsynonymous	1
1309	KIR2DL5*0010101A	39	GGG	AGG	G	R	Nonsynonymous	1
1310	KIR2DL5*0010101A	14	GGT	GGG	G	G	Synonymous	1
1311	KIR2DL5*0010101A	27	TCG	TCA	S	S	Synonymous	1
1312	KIR2DL5*0020101B	20	CGT	CAT	R	H	Nonsynonymous	1
1313	KIR2DL5*0010101A	41	GGC	AGC	G	S	Nonsynonymous	1
1314	KIR2DL5*0010101A	63	GGG	TGG	G	W	Nonsynonymous	1
1315	KIR2DL5*0010101A	10	GGA	CGA	G	R	Nonsynonymous	1
1316	KIR2DL5*0020101B	75	CAG	CGG	Q	R	Nonsynonymous	1
1317	KIR2DL5*0020101B	14	GGT	AGT	G	S	Nonsynonymous	1
1318	KIR2DL5*0010101A	62	CCC	TCC	P	S	Nonsynonymous	1
1319	KIR2DL5*0010101A	92	GGT	TGT	G	C	Nonsynonymous	1
1320	KIR2DL5*0020101B	71	TCG	TTG	S	L	Nonsynonymous	1
1321	KIR2DL5*0010101A	90	GAT	AAT	D	N	Nonsynonymous	1
1322	KIR2DL5*0010101A	87	CCC	CCT	P	P	Synonymous	1
1323	KIR2DL5*0020101B	58	GGC	GAC	G	D	Nonsynonymous	1
1324	KIR2DL5*0010101A	17	AGG	AGA	R	R	Synonymous	1
1325	KIR2DL5*0010101A	2	ATG	AAG	M	K	Nonsynonymous	1
1326	KIR2DL5*0010101A	52	CGT	TGT	R	C	Nonsynonymous	1
1327	KIR2DL5*0010101A	63	TGC	TTC	C	F	Nonsynonymous	1
1328	KIR2DL5*0010101A	10	CAT	GAT	H	D	Nonsynonymous	1
1329	KIR2DL5*0010101A	9	CGG	CAG	R	Q	Nonsynonymous	1
1330	KIR2DL5*0010101A	70	GAC	GAA	D	E	Nonsynonymous	1
1331	KIR2DL5*0010101A	25	TCG	TCA	S	S	Synonymous	1
1332	KIR2DL5*0020101B	62	TCT	CCT	S	P	Nonsynonymous	1
1333	KIR2DL5*0020101B	46	ATG	AAG	M	K	Nonsynonymous	1
1334	KIR2DP1*0020101	384	GCG	GCA	A	A	Synonymous	27176
1335	KIR2DP1*0030101	111	ACC	CCC	T	P	Nonsynonymous	10723
1335		354	TCC	TCT	S	S	Synonymous
1335		423	ATA	ATG	I	M	Nonsynonymous
1335		438	AAG	ACG	K	T	Nonsynonymous
1336	KIR2DP1*0020101	167	ACT	AAT	T	N	Nonsynonymous	2268
1337	KIR2DP1*0020101	178	AAC	ATC	N	I	Nonsynonymous	1355
1338	KIR2DP1*0030101	251	TGT	GGT	C	G	Nonsynonymous	1044
1339	KIR2DP1*0020101	167	ACT	ACG	T	T	Synonymous	939
1340	KIR2DP1*0010201	301	ACG	ACC	T	T	Synonymous	613
1341	KIR2DP1*0010201	445	CAC	CGC	H	R	Nonsynonymous	359
1342	KIR2DP1*0010201	454	TCT	TCC	S	S	Synonymous	351
1343	KIR2DP1*0020101	341	TGA	GA			Deletion	261
1344	KIR2DP1*0030101	293	TCG	TCC	S	S	Synonymous	187
1345	KIR2DP1*0020101	293	TCG	TTG	S	L	Nonsynonymous	148
1346	KIR2DP1*005	407	AGA	ACA	R	T	Nonsynonymous	141
1347	KIR2DP1*0030101	266	CTG	TTG	L	L	Synonymous	140
1348	KIR2DP1*0030101	335	CAA	CCA	Q	P	Nonsynonymous	111
1349	KIR2DP1*0020101	251	TGT	GGT	C	G	Nonsynonymous	107
1350	KIR2DP1*0010201	148	AGG	ATG	R	M	Nonsynonymous	96
1351	KIR2DP1*0010201	238	GCG	GCA	A	A	Synonymous	94
1352	KIR2DP1*0020101	223	CTT	GTT	L	V	Nonsynonymous	87
1353	KIR2DP1*0010201	261	ATG	AAG	M	K	Nonsynonymous	86
1354	KIR2DP1*0030101	58	AGT	AGC	S	S	Synonymous	82
1355	KIR2DP1*0010201	164	TTG	ATG	L	M	Nonsynonymous	75
1356	KIR2DP1*0030101	300	CCT	CAT	P	H	Nonsynonymous	75
1357	KIR2DP1*0020101	83	CCT	CGT	P	R	Nonsynonymous	74
1358	KIR2DP1*0020101	167	ACT	AAT	T	N	Nonsynonymous	68
1358		384	GCG	GCA	A	A	Synonymous
1359	KIR2DP1*0030101	47	CGG	CAG	R	Q	Nonsynonymous	64
1360	KIR2DP1*0030101	85	ACC	ATC	T	I	Nonsynonymous	56
1361	KIR2DP1*0010201	302	AGT	GGT	S	G	Nonsynonymous	53
1362	KIR2DP1*0030101	47	CGG	CAG	R	Q	Nonsynonymous	52
1362		111	ACC	CCC	T	P	Nonsynonymous
1362		354	TCC	TCT	S	S	Synonymous
1362		423	ATA	ATG	I	M	Nonsynonymous
1362		438	AAG	ACG	K	T	Nonsynonymous
1363	KIR2DP1*0030101	111	ACC	CCC	T	P	Nonsynonymous	52
1363		227	CCC	CCT	P	P	Synonymous
1363		354	TCC	TCT	S	S	Synonymous
1363		423	ATA	ATG	I	M	Nonsynonymous
1363		438	AAG	ACG	K	T	Nonsynonymous
1364	KIR2DP1*005	167	ACT	AAT	T	N	Nonsynonymous	50
1365	KIR2DP1*0030101	111	ACC	CCC	T	P	Nonsynonymous	48
1365		354	TCC	TCT	S	S	Synonymous
1365		397	ACG	ACA	T	T	Synonymous
1365		423	ATA	ATG	I	M	Nonsynonymous
1365		438	AAG	ACG	K	T	Nonsynonymous
1366	KIR2DP1*0020101	251	TGT	GGT	C	G	Nonsynonymous	45
1366		384	GCG	GCA	A	A	Synonymous
1367	KIR2DP1*0030101	218	GTC	GTG	V	V	Synonymous	43
1368	KIR2DP1*0010201	143	TGT	TGTTGT			Insertion	42
1369	KIR2DP1*0020101	95	CGG	TGG	R	W	Nonsynonymous	38
1369		384	GCG	GCA	A	A	Synonymous
1370	KIR2DP1*0010201	153	CTT	TTT	L	F	Nonsynonymous	37
1371	KIR2DP1*0030101	412	GCC	ACC	A	T	Nonsynonymous	36
1372	KIR2DP1*0030101	196	GGT	CGT	G	R	Nonsynonymous	34
1373	KIR2DP1*0030101	202	CCC	CTC	P	L	Nonsynonymous	33
1374	KIR2DP1*0010201	245	CCC	CCT	P	P	Synonymous	32
1375	KIR2DP1*005	251	TGT	GGT	C	G	Nonsynonymous	32
1376	KIR2DP1*0030101	407	AGA	ACA	R	T	Nonsynonymous	32
1377	KIR2DP1*0020101	178	AAC	ATC	N	I	Nonsynonymous	29
1377		384	GCG	GCA	A	A	Synonymous
1378	KIR2DP1*0010201	201	TCC	TCT	S	S	Synonymous	28
1379	KIR2DP1*0020101	293	TCG	TCC	S	S	Synonymous	26
1380	KIR2DP1*005	178	AAC	ATC	N	I	Nonsynonymous	24
1381	KIR2DP1*0030101	31	CTG	CTC	L	L	Synonymous	24
1382	KIR2DP1*0020101	181	ATC	GTC	I	V	Nonsynonymous	20
1383	KIR2DP1*0020101	412	GCC	ACC	A	T	Nonsynonymous	19
1384	KIR2DP1*0020101	261	ATG	ATA	M	I	Nonsynonymous	18
1385	KIR2DP1*0010201	199	ACT	ACTC			Insertion	18
1386	KIR2DP1*0020101	219	TAT	TAC	Y	Y	Synonymous	17
1387	KIR2DP1*0010201	298	ACT	ATT	T	I	Nonsynonymous	16
1388	KIR2DP1*0010201	47	CGG	CAG	R	Q	Nonsynonymous	16
1389	KIR2DP1*0030101	46	CTT	TTT	L	F	Nonsynonymous	16
1390	KIR2DP1*0010201	272	ACG	ATG	T	M	Nonsynonymous	16
1391	KIR2DP1*0020101	91	ACG	ACA	T	T	Synonymous	15
1391		384	GCG	GCA	A	A	Synonymous
1392	KIR2DP1*0020101	266	CTG	TTG	L	L	Synonymous	15
1393	KIR2DP1*0020101	161	AAC	AAG	N	K	Nonsynonymous	15
1394	KIR2DP1*0020101	78	AGC	AGA	S	R	Nonsynonymous	15
1395	KIR2DP1*0010201	99	CCA	ACA	P	T	Nonsynonymous	14
1396	KIR2DP1*0010201	202	CCC	CCA	P	P	Synonymous	14
1397	KIR2DP1*0010201	67	GGC	GTC	G	V	Nonsynonymous	14
1397		68	ACT	CCT	T	P	Nonsynonymous
1398	KIR2DP1*007	67	GGC	GTC	G	V	Nonsynonymous	13
1398		68	ACT	CCT	T	P	Nonsynonymous
1399	KIR2DP1*0020101	407	AGA	ACA	R	T	Nonsynonymous	13
1400	KIR2DP1*0010201	133	GTG	TTG	V	L	Nonsynonymous	13
1401	KIR2DP1*0030101	297	GTG	ATG	V	M	Nonsynonymous	13
1402	KIR2DP1*0030101	111	ACC	CCC	T	P	Nonsynonymous	13
1402		251	TGT	GGT	C	G	Nonsynonymous
1402		354	TCC	TCT	S	S	Synonymous
1402		423	ATA	ATG	I	M	Nonsynonymous
1402		438	AAG	ACG	K	T	Nonsynonymous
1403	KIR2DP1*0030101	111	ACC	CCC	T	P	Nonsynonymous	13
1403		352	TCC	CCC	S	P	Nonsynonymous
1403		354	TCC	TCT	S	S	Synonymous
1403		423	ATA	ATG	I	M	Nonsynonymous
1403		438	AAG	ACG	K	T	Nonsynonymous
1404	KIR2DP1*0030101	47	CGG	TGG	R	W	Nonsynonymous	12
1404		111	ACC	CCC	T	P	Nonsynonymous
1404		354	TCC	TCT	S	S	Synonymous
1404		423	ATA	ATG	I	M	Nonsynonymous
1404		438	AAG	ACG	K	T	Nonsynonymous
1405	KIR2DP1*0020101	214	TCG	TTG	S	L	Nonsynonymous	12
1406	KIR2DP1*0020101	167	ACT	ACG	T	T	Synonymous	12
1406		179	TTC	CTC	F	L	Nonsynonymous
1407	KIR2DP1*006	34	TGG	TCG	W	S	Nonsynonymous	11
1408	KIR2DP1*0010201	277	CTG	CCG	L	P	Nonsynonymous	11
1409	KIR2DP1*005	293	TCG	TCC	S	S	Synonymous	11
1410	KIR2DP1*0020101	82	GGC	GAC	G	D	Nonsynonymous	11
1411	KIR2DP1*0020101	335	CAA	CCA	Q	P	Nonsynonymous	10
1412	KIR2DP1*006	416	GGC	GGT	G	G	Synonymous	10
1413	KIR2DP1*005	229	CGG	TGG	R	W	Nonsynonymous	10
1414	KIR2DP1*0020101	91	ACG	ACA	T	T	Synonymous	10
1415	KIR2DP1*0030101	227	CCC	CCT	P	P	Synonymous	10
1416	KIR2DP1*0030101	152	TTC	TTT	F	F	Synonymous	10
1417	KIR2DP1*0020101	186	GAA	CAA	E	Q	Nonsynonymous	9
1417		188	CTG	CTT	L	L	Synonymous
1417		384	GCG	GCA	A	A	Synonymous
1418	KIR2DP1*0020101	106	TCG	TCA	S	S	Synonymous	9
1419	KIR2DP1*0020101	161	AAC	AAT	N	N	Synonymous	9
1420	KIR2DP1*008	167	ACT	AAT	T	N	Nonsynonymous	9
1421	KIR2DP1*0010201	262	AAC	AAT	N	N	Synonymous	9
1422	KIR2DP1*0020101	293	TCG	TCC	S	S	Synonymous	9
1422		384	GCG	GCA	A	A	Synonymous
1423	KIR2DP1*0020101	167	ACT	AAT	T	N	Nonsynonymous	9
1423		188	CTG	CTT	L	L	Synonymous
1424	KIR2DP1*0020101	85	ACC	ATC	T	I	Nonsynonymous	9
1425	KIR2DP1*0020101	380	GAA	GAG	E	E	Synonymous	9
1426	KIR2DP1*0010201	169	GAG	GAC	E	D	Nonsynonymous	8
1427	KIR2DP1*0030101	214	TCG	TCA	S	S	Synonymous	8
1428	KIR2DP1*0030101	83	CCT	CGT	P	R	Nonsynonymous	8
1429	KIR2DP1*0020101	392	CTC	CTG	L	L	Synonymous	8
1430	KIR2DP1*005	172	GAT	AAT	D	N	Nonsynonymous	8
1431	KIR2DP1*0030101	93	AGA	AAA	R	K	Nonsynonymous	8
1432	KIR2DP1*0020101	95	CGG	TGG	R	W	Nonsynonymous	8
1433	KIR2DP1*0030101	95	CGG	TGG	R	W	Nonsynonymous	8
1434	KIR2DP1*0020101	95	CGG	CAG	R	Q	Nonsynonymous	7
1435	KIR2DP1*0030101	289	CCT	ACT	P	T	Nonsynonymous	7
1436	KIR2DP1*0010201	451	AGG	ATG	R	M	Nonsynonymous	7
1437	KIR2DP1*0020101	121	AGA	ATA	R	I	Nonsynonymous	7
1437		384	GCG	GCA	A	A	Synonymous
1438	KIR2DP1*0010201	268	GGC	GTC	G	V	Nonsynonymous	7
1439	KIR2DP1*0020101	127	GCC	GTC	A	V	Nonsynonymous	7
1439		167	ACT	ACG	T	T	Synonymous
1440	KIR2DP1*0030101	84	GTG	GTA	V	V	Synonymous	7
1441	KIR2DP1*0020101	411	CTC	CTT	L	L	Synonymous	7
1442	KIR2DP1*0020101	335	CAA	CCA	Q	P	Nonsynonymous	6
1442		384	GCG	GCA	A	A	Synonymous
1443	KIR2DP1*0020101	266	CTG	TTG	L	L	Synonymous	6
1443		384	GCG	GCA	A	A	Synonymous
1444	KIR2DP1*0030101	276	AGG	AGA	R	R	Synonymous	6
1445	KIR2DP1*0030101	111	ACC	CCC	T	P	Nonsynonymous	6
1445		270	AGG	AGT	R	S	Nonsynonymous
1445		354	TCC	TCT	S	S	Synonymous
1445		423	ATA	ATG	I	M	Nonsynonymous
1445		438	AAG	ACG	K	T	Nonsynonymous
1446	KIR2DP1*0010201	77	AAG	AAC	K	N	Nonsynonymous	6
1447	KIR2DP1*0020101	452	GGA	GGC	G	G	Synonymous	6
1448	KIR2DP1*0020101	188	CTG	CTT	L	L	Synonymous	6
1449	KIR2DP1*005	53	GGG	GAG	G	E	Nonsynonymous	6
1450	KIR2DP1*0030101	165	CAC	AAC	H	N	Nonsynonymous	6
1451	KIR2DP1*0030101	263	GTA	GCA	V	A	Nonsynonymous	6
1452	KIR2DP1*0020101	201	TCC	TTC	S	F	Nonsynonymous	6
1453	KIR2DP1*0030101	259	AGG	CGG	R	R	Synonymous	6
1454	KIR2DP1*0010201	424	CCA	TCA	P	S	Nonsynonymous	6
1454		425	GAG	TCG	E	S	Nonsynonymous
1455	KIR2DP1*0020101	47	CGG	CAG	R	Q	Nonsynonymous	6
1456	KIR2DP1*0020101	178	AAC	ACC	N	T	Nonsynonymous	6
1457	KIR2DP1*0030101	91	ACG	ACA	T	T	Synonymous	6
1458	KIR2DP1*0030101	386	ACT	ATT	T	I	Nonsynonymous	6
1459	KIR2DP1*0010201	176	AAG	AAA	K	K	Synonymous	5
1460	KIR2DP1*0030101	272	ACG	ATG	T	M	Nonsynonymous	5
1461	KIR2DP1*0020101	167	ACT	ATT	T	I	Nonsynonymous	5
1461		384	GCG	GCA	A	A	Synonymous
1462	KIR2DP1*0010201	420	CCC	CCG	P	P	Synonymous	5
1463	KIR2DP1*0030101	352	TCC	TCT	S	S	Synonymous	5
1464	KIR2DP1*0010201	304	CAA	GAA	Q	E	Nonsynonymous	5
1465	KIR2DP1*005	123	CCT	CAT	P	H	Nonsynonymous	5
1466	KIR2DP1*005	391	ACC	AAC	T	N	Nonsynonymous	5
1467	KIR2DP1*0030101	111	ACC	CCC	T	P	Nonsynonymous	5
1467		126	CTG	CGG	L	R	Nonsynonymous
1467		354	TCC	TCT	S	S	Synonymous
1467		423	ATA	ATG	I	M	Nonsynonymous
1467		438	AAG	ACG	K	T	Nonsynonymous
1468	KIR2DP1*005	398	TAC	CAC	Y	H	Nonsynonymous	5
1469	KIR2DP1*0020101	377	CAG	CGG	Q	R	Nonsynonymous	5
1469		378	GGA	GGG	G	G	Synonymous
1470	KIR2DP1*0020101	58	AGT	AGC	S	S	Synonymous	5
1470		384	GCG	GCA	A	A	Synonymous
1471	KIR2DP1*0020101	297	GTG	ATG	V	M	Nonsynonymous	5
1472	KIR2DP1*0030101	161	AAC	ATC	N	I	Nonsynonymous	5
1473	KIR2DP1*007	133	GTG	GGG	V	G	Nonsynonymous	5
1474	KIR2DP1*0010201	444	GAG	GAA	E	E	Synonymous	4
1475	KIR2DP1*0020101	405	TCA	TCG	S	S	Synonymous	4
1476	KIR2DP1*006	110	AAC	AAA	N	K	Nonsynonymous	4
1477	KIR2DP1*0030101	67	GGC	GTC	G	V	Nonsynonymous	4
1477		68	ACT	CCT	T	P	Nonsynonymous
1478	KIR2DP1*0010201	306	CGA	GGA	R	G	Nonsynonymous	4
1479	KIR2DP1*010	204	AGT	AGC	S	S	Synonymous	4
1480	KIR2DP1*0010201	47	CGG	TGG	R	W	Nonsynonymous	4
1481	KIR2DP1*0010201	214	TCG	TCA	S	S	Synonymous	4
1482	KIR2DP1*0020101	232	CGG	TGG	R	W	Nonsynonymous	4
1483	KIR2DP1*005	335	CAA	CCA	Q	P	Nonsynonymous	4
1484	KIR2DP1*0020101	257	AGG	ACG	R	T	Nonsynonymous	4
1485	KIR2DP1*0020101	239	TGA	TGT	X	C	Nonsynonymous	4
1486	KIR2DP1*0030101	106	TCG	TCA	S	S	Synonymous	4
1487	KIR2DP1*0020101	286	ACG	ACA	T	T	Synonymous	4
1488	KIR2DP1*0020101	58	AGT	AGC	S	S	Synonymous	4
1489	KIR2DP1*0010201	386	ACT	ATT	T	I	Nonsynonymous	4
1490	KIR2DP1*0020101	272	ACG	ATG	T	M	Nonsynonymous	4
1491	KIR2DP1*0030101	182	GGT	AGT	G	S	Nonsynonymous	4
1492	KIR2DP1*004	169	GAG	GAA	E	E	Synonymous	4
1493	KIR2DP1*005	257	AGG	GGG	R	G	Nonsynonymous	4
1494	KIR2DP1*0010201	43	CAT	CAC	H	H	Synonymous	4
1495	KIR2DP1*0030101	111	ACC	CTC	T	L	Nonsynonymous	4
1495		354	TCC	TCT	S	S	Synonymous
1495		423	ATA	ATG	I	M	Nonsynonymous
1495		438	AAG	ACG	K	T	Nonsynonymous
1496	KIR2DP1*0020101	370	CTG	TTG	L	L	Synonymous	4
1497	KIR2DP1*0030101	111	ACC	CCC	T	P	Nonsynonymous	4
1497		181	ATC	ATT	I	I	Synonymous
1497		354	TCC	TCT	S	S	Synonymous
1497		423	ATA	ATG	I	M	Nonsynonymous
1497		438	AAG	ACG	K	T	Nonsynonymous
1498	KIR2DP1*0020101	223	CTT	CTC	L	L	Synonymous	4
1498		384	GCG	GCA	A	A	Synonymous
1499	KIR2DP1*0030101	188	CTG	CTT	L	L	Synonymous	4
1500	KIR2DP1*0020101	214	TCG	ACG	S	T	Nonsynonymous	4
1501	KIR2DP1*0020101	384	GCG	GCA	A	A	Synonymous	4
1501		392	CTC	CTG	L	L	Synonymous
1502	KIR2DP1*0020101	86	CCA	CCC	P	P	Synonymous	4
1503	KIR2DP1*0020101	83	CCT	CGT	P	R	Nonsynonymous	4
1503		384	GCG	GCA	A	A	Synonymous
1504	KIR2DP1*0020101	301	ACG	ACA	T	T	Synonymous	4
1505	KIR2DP1*0010201	214	TCG	TAG	S	X	Nonsynonymous	4
1506	KIR2DP1*0020101	152	TTC	TTT	F	F	Synonymous	4
1507	KIR2DP1*0010201	363	GCT	TCT	A	S	Nonsynonymous	4
1508	KIR2DP1*0020101	85	ACC	ATC	T	I	Nonsynonymous	4
1508		384	GCG	GCA	A	A	Synonymous
1509	KIR2DP1*0020101	118	G	A			Intron	4
1509		384	GCG	GCA	A	A	Synonymous
1510	KIR2DP1*0020101	47	CGG	CAG	R	Q	Nonsynonymous	4
1510		384	GCG	GCA	A	A	Synonymous
1511	KIR2DP1*0030101	392	CTC	CTG	L	L	Synonymous	3
1512	KIR2DP1*0030101	286	ACG	ACA	T	T	Synonymous	3
1513	KIR2DP1*0020101	428	CGG	TGG	R	W	Nonsynonymous	3
1514	KIR2DP1*0020101	286	ACG	ACA	T	T	Synonymous	3
1514		384	GCG	GCA	A	A	Synonymous
1515	KIR2DP1*0030101	255	CCA	CCG	P	P	Synonymous	3
1516	KIR2DP1*0020101	441	CCT	CCC	P	P	Synonymous	3
1517	KIR2DP1*0020101	214	TCG	TTG	S	L	Nonsynonymous	3
1517		384	GCG	GCA	A	A	Synonymous
1518	KIR2DP1*0020101	391	ACC	AAC	T	N	Nonsynonymous	3
1519	KIR2DP1*0020101	358	TCC	TAC	S	Y	Nonsynonymous	3
1520	KIR2DP1*0020101	352	TCC	TCT	S	S	Synonymous	3
1521	KIR2DP1*0020101	46	CTT	TTT	L	F	Nonsynonymous	3
1521		384	GCG	GCA	A	A	Synonymous
1522	KIR2DP1*0030101	106	TCG	TCA	S	S	Synonymous	3
1522		111	ACC	CCC	T	P	Nonsynonymous
1522		354	TCC	TCT	S	S	Synonymous
1522		423	ATA	ATG	I	M	Nonsynonymous
1522		438	AAG	ACG	K	T	Nonsynonymous
1523	KIR2DP1*0020101	229	CGG	TGG	R	W	Nonsynonymous	3
1524	KIR2DP1*0010201	198	GTT	GTA	V	V	Synonymous	3
1525	KIR2DP1*0020101	375	AGC	AGT	S	S	Synonymous	3
1526	KIR2DP1*0030101	297	GTG	GTT	V	V	Synonymous	3
1527	KIR2DP1*0020101	257	AGG	AAG	R	K	Nonsynonymous	3
1528	KIR2DP1*0030101	69	GAG	AAG	E	K	Nonsynonymous	3
1529	KIR2DP1*005	266	CTG	TTG	L	L	Synonymous	3
1530	KIR2DP1*0010201	398	TAC	TAG	Y	X	Nonsynonymous	3
1531	KIR2DP1*0030101	111	ACC	CCC	T	P	Nonsynonymous	3
1531		293	TCG	TCC	S	S	Synonymous
1531		354	TCC	TCT	S	S	Synonymous
1531		423	ATA	ATG	I	M	Nonsynonymous
1531		438	AAG	ACG	K	T	Nonsynonymous
1532	KIR2DP1*0030101	163	ACT	ACG	T	T	Synonymous	3
1533	KIR2DP1*0030101	111	ACC	CCC	T	P	Nonsynonymous	3
1533		163	ACT	ACC	T	T	Synonymous
1533		354	TCC	TCT	S	S	Synonymous
1533		423	ATA	ATG	I	M	Nonsynonymous
1533		438	AAG	ACG	K	T	Nonsynonymous
1534	KIR2DP1*0020101	106	TCG	TCC	S	S	Synonymous	3
1535	KIR2DP1*0010201	389	AAC	CAC	N	H	Nonsynonymous	3
1536	KIR2DP1*0020101	181	ATC	ATT	I	I	Synonymous	3
1537	KIR2DP1*0020101	202	CCC	TCC	P	S	Nonsynonymous	3
1538	KIR2DP1*0010201	208	CCA	TCA	P	S	Nonsynonymous	3
1539	KIR2DP1*0020101	398	TAC	CAC	Y	H	Nonsynonymous	3
1540	KIR2DP1*0030101	361	GCT	ACT	A	T	Nonsynonymous	3
1541	KIR2DP1*0020101	177	GCC	ACC	A	T	Nonsynonymous	3
1542	KIR2DP1*0030101	223	CTT	GTT	L	V	Nonsynonymous	3
1543	KIR2DP1*005	290	ACA	GCA	T	A	Nonsynonymous	3
1544	KIR2DP1*0030101	398	TAC	CAC	Y	H	Nonsynonymous	3
1545	KIR2DP1*0030101	435	CCA	CTA	P	L	Nonsynonymous	3
1546	KIR2DP1*0030101	391	ACC	AAC	T	N	Nonsynonymous	3
1547	KIR2DP1*0030101	230	GCC	GTC	A	V	Nonsynonymous	3
1548	KIR2DP1*0010201	161	AAC	AAT	N	N	Synonymous	3
1549	KIR2DP1*0010201	281	TGG	CGG	W	R	Nonsynonymous	3
1550	KIR2DP1*004	270	AGG	GGG	R	G	Nonsynonymous	3
1551	KIR2DP1*0010201	181	ATC	ATT	I	I	Synonymous	3
1552	KIR2DP1*0020101	289	CCT	CCC	P	P	Synonymous	3
1553	KIR2DP1*0020101	95	CGG	CAG	R	Q	Nonsynonymous	3
1553		384	GCG	GCA	A	A	Synonymous
1554	KIR2DP1*0020101	161	AAC	AAG	N	K	Nonsynonymous	3
1554		384	GCG	GCA	A	A	Synonymous
1555	KIR2DP1*0020101	132	CTG	CAG	L	Q	Nonsynonymous	3
1556	KIR2DP1*0020101	421	CAA	CTA	Q	L	Nonsynonymous	3
1557	KIR2DP1*0010201	78	AGC	AGT	S	S	Synonymous	3
1558	KIR2DP1*0010201	335	CAA	CCA	Q	P	Nonsynonymous	3
1559	KIR2DP1*005	100	CAC	CGC	H	R	Nonsynonymous	2
1560	KIR2DP1*0020101	92	TAC	TAA	Y	X	Nonsynonymous	2
1561	KIR2DP1*0030101	68	ACT	GCT	T	A	Nonsynonymous	2
1562	KIR2DP1*0020101	402	ACT	ATT	T	I	Nonsynonymous	2
1563	KIR2DP1*0030101	111	ACC	CCC	T	P	Nonsynonymous	2
1563		354	TCC	TCT	S	S	Synonymous
1563		382	CGA	CAA	R	Q	Nonsynonymous
1563		423	ATA	ATG	I	M	Nonsynonymous
1563		438	AAG	ACG	K	T	Nonsynonymous
1564	KIR2DP1*0020101	297	GTG	GTT	V	V	Synonymous	2
1565	KIR2DP1*0030101	259	AGG	AAG	R	K	Nonsynonymous	2
1566	KIR2DP1*0020101	386	ACT	ATT	T	I	Nonsynonymous	2
1567	KIR2DP1*0030101	443	CAT	CTT	H	L	Nonsynonymous	2
1568	KIR2DP1*0020101	361	GCT	TCT	A	S	Nonsynonymous	2
1569	KIR2DP1*005	83	CCT	TCT	P	S	Nonsynonymous	2
1570	KIR2DP1*0010201	310	TGC	GGC	C	G	Nonsynonymous	2
1571	KIR2DP1*0010201	397	ACG	AGG	T	R	Nonsynonymous	2
1572	KIR2DP1*0030101	414	CTC	CTG	L	L	Synonymous	2
1573	KIR2DP1*0020101	345	CAG	CAC	Q	H	Nonsynonymous	2
1574	KIR2DP1*0010201	425	GAG	CAG	E	Q	Nonsynonymous	2
1575	KIR2DP1*0020101	227	CCC	CCT	P	P	Synonymous	2
1576	KIR2DP1*0030101	111	ACC	CCC	T	P	Nonsynonymous	2
1576		354	TCC	TCT	S	S	Synonymous
1576		419	CAC	CAA	H	Q	Nonsynonymous
1576		423	ATA	ATG	I	M	Nonsynonymous
1576		438	AAG	ACG	K	T	Nonsynonymous
1577	KIR2DP1*0020101	315	CAG	C			Deletion	2
1578	KIR2DP1*005	223	CTT	GTT	L	V	Nonsynonymous	2
1579	KIR2DP1*0030101	48	TGT	TAT	C	Y	Nonsynonymous	2
1580	KIR2DP1*0030101	174	GTT	GTC	V	V	Synonymous	2
1581	KIR2DP1*005	227	CCC	CCT	P	P	Synonymous	2
1582	KIR2DP1*0020101	297	GTG	ATG	V	M	Nonsynonymous	2
1582		384	GCG	GCA	A	A	Synonymous
1583	KIR2DP1*0020101	227	CCC	CCT	P	P	Synonymous	2
1583		384	GCG	GCA	A	A	Synonymous
1584	KIR2DP1*0030101	392	CTC	CTA	L	L	Synonymous	2
1585	KIR2DP1*0010201	161	AAC	AAA	N	K	Nonsynonymous	2
1586	KIR2DP1*0020101	452	GGA	GGG	G	G	Synonymous	2
1587	KIR2DP1*0020101	366	AGA	AAA	R	K	Nonsynonymous	2
1588	KIR2DP1*0030101	43	CAT	CGT	H	R	Nonsynonymous	2
1589	KIR2DP1*0020101	389	AAC	AGC	N	S	Nonsynonymous	2
1590	KIR2DP1*0030101	293	TCG	TCA	S	S	Synonymous	2
1591	KIR2DP1*0020101	363	GCT	TCT	A	S	Nonsynonymous	2
1592	KIR2DP1*0030101	192	TAC	CAC	Y	H	Nonsynonymous	2
1593	KIR2DP1*0020101	162	GAC	AAC	D	N	Nonsynonymous	2
1594	KIR2DP1*005	238	GCG	GCA	A	A	Synonymous	2
1595	KIR2DP1*0030101	95	CGG	CAG	R	Q	Nonsynonymous	2
1596	KIR2DP1*0010201	416	GGC	AGC	G	S	Nonsynonymous	2
1597	KIR2DP1*0030101	202	CCC	TCC	P	S	Nonsynonymous	2
1598	KIR2DP1*0030101	84	GTG	CTG	V	L	Nonsynonymous	2
1599	KIR2DP1*0020101	246	GGA	AGA	G	R	Nonsynonymous	2
1599		384	GCG	GCA	A	A	Synonymous
1600	KIR2DP1*0030101	257	AGG	ATG	R	M	Nonsynonymous	2
1601	KIR2DP1*0030101	257	AGG	AAG	R	K	Nonsynonymous	2
1602	KIR2DP1*0020101	431	CAA	TAA	Q	X	Nonsynonymous	2
1603	KIR2DP1*0030101	196	GGT	AGT	G	S	Nonsynonymous	2
1604	KIR2DP1*0020101	368	GT	G			Deletion	2
1605	KIR2DP1*004	427	ACA	GCA	T	A	Nonsynonymous	2
1606	KIR2DP1*0030101	419	CAC	CAG	H	Q	Nonsynonymous	2
1607	KIR2DP1*005	257	AGG	AAG	R	K	Nonsynonymous	2
1608	KIR2DP1*0020101	296	TCC	TCT	S	S	Synonymous	2
1609	KIR2DP1*0010201	301	ACG	ATG	T	M	Nonsynonymous	2
1610	KIR2DP1*0020101	245	CCC	CCT	P	P	Synonymous	2
1611	KIR2DP1*0020101	112	CTG	ATG	L	M	Nonsynonymous	2
1612	KIR2DP1*0030101	231	CCA	AGA	P	R	Nonsynonymous	2
1613	KIR2DP1*0030101	279	TTC	TTG	F	L	Nonsynonymous	2
1614	KIR2DP1*0010201	120	CAC	CGC	H	R	Nonsynonymous	2
1615	KIR2DP1*0020101	382	CGA	CAA	R	Q	Nonsynonymous	2
1616	KIR2DP1*0010201	129	CCA	CAA	P	Q	Nonsynonymous	2
1617	KIR2DP1*0010201	28	AAG	ATG	K	M	Nonsynonymous	2
1618	KIR2DP1*0030101	398	TAC	CAC	Y	H	Nonsynonymous	2
1618		400	TGG	TGA	W	X	Nonsynonymous
1619	KIR2DP1*0010201	272	ACG	ACC	T	T	Synonymous	2
1620	KIR2DP1*0020101	247	GCT	GTT	A	V	Nonsynonymous	2
1621	KIR2DP1*0020101	257	AGG	ATG	R	M	Nonsynonymous	2
1622	KIR2DP1*0020101	134	AAA	GAA	K	E	Nonsynonymous	2
1623	KIR2DP1*0020101	293	TCG	TCA	S	S	Synonymous	2
1624	KIR2DP1*0010201	72	AAC	AAA	N	K	Nonsynonymous	2
1625	KIR2DP1*0030101	77	AAG	AAA	K	K	Synonymous	2
1625		111	ACC	CCC	T	P	Nonsynonymous
1625		354	TCC	TCT	S	S	Synonymous
1625		423	ATA	ATG	I	M	Nonsynonymous
1625		438	AAG	ACG	K	T	Nonsynonymous
1626	KIR2DP1*0020101	414	CTC	CTG	L	L	Synonymous	2
1627	KIR2DP1*005	51	TAT	TAA	Y	X	Nonsynonymous	2
1628	KIR2DP1*0020101	93	AGA	AAA	R	K	Nonsynonymous	2
1628		167	ACT	ACG	T	T	Synonymous
1629	KIR2DP1*0010201	438	ACG	AAG	T	K	Nonsynonymous	2
1630	KIR2DP1*0030101	167	ACT	ATT	T	I	Nonsynonymous	2
1631	KIR2DP1*0030101	63	GAT	GTT	D	V	Nonsynonymous	2
1632	KIR2DP1*0010201	116	GCC	GTC	A	V	Nonsynonymous	2
1633	KIR2DP1*0010201	266	CTG	CTA	L	L	Synonymous	2
1634	KIR2DP1*0020101	251	TGT	GGT	C	G	Nonsynonymous	2
1634		341	TGA	GA			Deletion
1635	KIR2DP1*0020101	427	ACA	TCA	T	S	Nonsynonymous	2
1636	KIR2DP1*0020101	384	GCG	GCA	A	A	Synonymous	2
1636		421	CAA	CTA	Q	L	Nonsynonymous
1637	KIR2DP1*0030101	301	ACG	ACA	T	T	Synonymous	2
1638	KIR2DP1*0030101	389	AAC	AGC	N	S	Nonsynonymous	2
1639	KIR2DP1*0030101	111	ACC	CCC	T	P	Nonsynonymous	2
1639		246	GGA	GAA	G	E	Nonsynonymous
1639		354	TCC	TCT	S	S	Synonymous
1639		423	ATA	ATG	I	M	Nonsynonymous
1639		438	AAG	ACG	K	T	Nonsynonymous
1640	KIR2DP1*0030101	400	TGG	TGT	W	C	Nonsynonymous	2
1641	KIR2DP1*0020101	81	ATG	ATA	M	I	Nonsynonymous	2
1642	KIR2DP1*0020101	428	CGG	CAG	R	Q	Nonsynonymous	2
1643	KIR2DP1*0010201	159	ACA	ATG	T	M	Nonsynonymous	2
1644	KIR2DP1*0030101	73	AGA	ATA	R	I	Nonsynonymous	2
1645	KIR2DP1*0020101	337	ACC	AAC	T	N	Nonsynonymous	2
1646	KIR2DP1*0030101	270	AGG	AAG	R	K	Nonsynonymous	2
1647	KIR2DP1*005	169	GAG	CAG	E	Q	Nonsynonymous	2
1648	KIR2DP1*0020101	82	GGC	GGT	G	G	Synonymous	2
1649	KIR2DP1*0030101	397	ACG	ATG	T	M	Nonsynonymous	2
1650	KIR2DP1*0030101	392	CTC	CTT	L	L	Synonymous	2
1651	KIR2DP1*005	188	CTG	CTT	L	L	Synonymous	2
1652	KIR2DP1*0030101	228	AGC	GGC	S	G	Nonsynonymous	2
1653	KIR2DP1*0030101	405	TCA	TCG	S	S	Synonymous	2
1654	KIR2DP1*0030101	339	ACG	ATG	T	M	Nonsynonymous	2
1655	KIR2DP1*0010201	233	TTC	TTT	F	F	Synonymous	2
1656	KIR2DP1*005	34	TGG	GGG	W	G	Nonsynonymous	2
1657	KIR2DP1*0030101	380	GAA	GAG	E	E	Synonymous	2
1658	KIR2DP1*0010201	91	ACG	ATG	T	M	Nonsynonymous	2
1659	KIR2DP1*0020101	102	CCC	ACC	P	T	Nonsynonymous	2
1660	KIR2DP1*0030101	91	ACG	ATG	T	M	Nonsynonymous	2
1661	KIR2DP1*0030101	424	CCA	TCA	P	S	Nonsynonymous	2
1661		425	GAG	TCG	E	S	Nonsynonymous
1662	KIR2DP1*004	106	TCG	TCA	S	S	Synonymous	2
1663	KIR2DP1*0020101	229	CGG	CTG	R	L	Nonsynonymous	2
1664	KIR2DP1*0020101	201	TCC	TCA	S	S	Synonymous	2
1664		384	GCG	GCA	A	A	Synonymous
1665	KIR2DP1*0030101	377	CAG	CGG	Q	R	Nonsynonymous	2
1665		378	GGA	GGG	G	G	Synonymous
1666	KIR2DP1*0010201	185	ATG	AGG	M	R	Nonsynonymous	2
1667	KIR2DP1*0030101	181	ATC	ATA	I	I	Synonymous	2
1668	KIR2DP1*0020101	335	CAA	CCC	Q	P	Nonsynonymous	2
1669	KIR2DP1*0020101	167	ACT	ATT	T	I	Nonsynonymous	1
1670	KIR2DP1*0030101	84	GTG	TTG	V	L	Nonsynonymous	1
1671	KIR2DP1*0030101	243	GCA	GAA	A	E	Nonsynonymous	1
1672	KIR2DP1*0030101	35	CCC	CAC	P	H	Nonsynonymous	1
1672		111	ACC	CCC	T	P	Nonsynonymous
1672		354	TCC	TCT	S	S	Synonymous
1672		423	ATA	ATG	I	M	Nonsynonymous
1672		438	AAG	ACG	K	T	Nonsynonymous
1673	KIR2DP1*0020101	202	CCC	CGC	P	R	Nonsynonymous	1
1674	KIR2DP1*0020101	154	CTG	CTA	L	L	Synonymous	1
1675	KIR2DP1*0010201	437	CCA	ACA	P	T	Nonsynonymous	1
1676	KIR2DP1*0020101	353	TCC	TCG	S	S	Synonymous	1
1676		384	GCG	GCA	A	A	Synonymous
1677	KIR2DP1*0010201	438	ACG	AAG	T	K	Nonsynonymous	1
1677		439	TTG	CTG	L	L	Synonymous
1678	KIR2DP1*0020101	263	GTA	GCA	V	A	Nonsynonymous	1
1678		384	GCG	GCA	A	A	Synonymous
1679	KIR2DP1*0020101	35	CCC	CCA	P	P	Synonymous	1
1679		37	TCT	CCT	S	P	Nonsynonymous
1680	KIR2DP1*0030101	66	CCT	CAT	P	H	Nonsynonymous	1
1681	KIR2DP1*0020101	180	TCC	TCT	S	S	Synonymous	1
1682	KIR2DP1*0010201	449	GCC	GAC	A	D	Nonsynonymous	1
1683	KIR2DP1*008	47	CGG	CAG	R	Q	Nonsynonymous	1
1684	KIR2DP1*0030101	385	AG	TG			Intron	1
1685	KIR2DP1*0030101	307	GTG	ATG	V	M	Nonsynonymous	1
1686	KIR2DP1*0030101	169	GAG	GAA	E	E	Synonymous	1
1687	KIR2DP1*0020101	130	GGT	GAT	G	D	Nonsynonymous	1
1688	KIR2DP1*0020101	173	GGG	GCG	G	A	Nonsynonymous	1
1689	KIR2DP1*0020101	240	CCT	CGT	P	R	Nonsynonymous	1
1689		270	AGG	AAG	R	K	Nonsynonymous
1690	KIR2DP1*0010201	187	GAC	GAT	D	D	Synonymous	1
1691	KIR2DP1*0020101	104	GGG	GGT	G	G	Synonymous	1
1692	KIR2DP1*0030101	98	CAC	CAA	H	Q	Nonsynonymous	1
1693	KIR2DP1*0010201	375	AGC	AGT	S	S	Synonymous	1
1694	KIR2DP1*0020101	366	AGA	AAA	R	K	Nonsynonymous	1
1694		384	GCG	GCA	A	A	Synonymous
1695	KIR2DP1*0020101	261	ATG	ATC	M	I	Nonsynonymous	1
1696	KIR2DP1*0020101	339	ACG	CCG	T	P	Nonsynonymous	1
1697	KIR2DP1*0020101	138	ACA	CCA	T	P	Nonsynonymous	1
1698	KIR2DP1*0020101	424	CCA	TCA	P	S	Nonsynonymous	1
1698		425	GAG	TCG	E	S	Nonsynonymous
1699	KIR2DP1*0020101	301	ACG	ACT	T	T	Synonymous	1
1700	KIR2DP1*0030101	382	CGA	TGA	R	X	Nonsynonymous	1
1701	KIR2DP1*0020101	258	GGG	AGG	G	R	Nonsynonymous	1
1702	KIR2DP1*0030101	47	CGG	CGC	R	R	Synonymous	1
1703	KIR2DP1*0030101	288	GAA	GGA	E	G	Nonsynonymous	1
1703		298	ACT	ACG	T	T	Synonymous
1704	KIR2DP1*0010201	107	GCA	ACA	A	T	Nonsynonymous	1
1705	KIR2DP1*0020101	183	CCC	CAC	P	H	Nonsynonymous	1
1706	KIR2DP1*005	144	TGG	TTG	W	L	Nonsynonymous	1
1707	KIR2DP1*0020101	288	GAA	GAC	E	D	Nonsynonymous	1
1707		384	GCG	GCA	A	A	Synonymous
1708	KIR2DP1*0030101	105	TGG	TGA	W	X	Nonsynonymous	1
1709	KIR2DP1*0010201	101	TCC	TTC	S	F	Nonsynonymous	1
1710	KIR2DP1*0030101	236	GAG	GAC	E	D	Nonsynonymous	1
1711	KIR2DP1*0020101	62	GAA	GAT	E	D	Nonsynonymous	1
1712	KIR2DP1*0010201	366	AGA	AAA	R	K	Nonsynonymous	1
1713	KIR2DP1*0030101	304	CAA	CAG	Q	Q	Synonymous	1
1714	KIR2DP1*0010201	65	GTG	GTA	V	V	Synonymous	1
1715	KIR2DP1*0020101	279	TTC	TTG	F	L	Nonsynonymous	1
1716	KIR2DP1*0020101	156	AGA	AGC	R	S	Nonsynonymous	1
1717	KIR2DP1*0020101	148	AGG	AGA	R	R	Synonymous	1
1718	KIR2DP1*0020101	398	TAC	TAT	Y	Y	Synonymous	1
1719	KIR2DP1*0030101	434	AGT	AGC	S	S	Synonymous	1
1719		435	CCA	GCA	P	A	Nonsynonymous
1720	KIR2DP1*0020101	186	GAA	CAA	E	Q	Nonsynonymous	1
1721	KIR2DP1*0020101	289	CCT	ACT	P	T	Nonsynonymous	1
1721		384	GCG	GCA	A	A	Synonymous
1722	KIR2DP1*0030101	370	CTG	CTA	L	L	Synonymous	1
1723	KIR2DP1*0030101	111	ACC	CCC	T	P	Nonsynonymous	1
1723		280	CTC	TTC	L	F	Nonsynonymous
1723		354	TCC	TCT	S	S	Synonymous
1723		423	ATA	ATG	I	M	Nonsynonymous
1723		438	AAG	ACG	K	T	Nonsynonymous
1724	KIR2DP1*0020101	142	CAA	CAG	Q	Q	Synonymous	1
1725	KIR2DP1*0010201	261	ATG	GTG	M	V	Nonsynonymous	1
1726	KIR2DP1*0020101	74	ATA	AAA	I	K	Nonsynonymous	1
1727	KIR2DP1*0020101	135	TCA	TGA	S	X	Nonsynonymous	1
1728	KIR2DP1*0030101	431	CAA	TAA	Q	X	Nonsynonymous	1
1729	KIR2DP1*0010201	250	ACA	AGA	T	R	Nonsynonymous	1
1730	KIR2DP1*005	96	GGT	CGT	G	R	Nonsynonymous	1
1731	KIR2DP1*0010201	77	AAG	AAA	K	K	Synonymous	1
1732	KIR2DP1*0020101	258	GGG	GAG	G	E	Nonsynonymous	1
1733	KIR2DP1*0010201	277	CTG	GTG	L	V	Nonsynonymous	1
1734	KIR2DP1*0010201	282	GCC	CCC	A	P	Nonsynonymous	1
1735	KIR2DP1*0030101	157	GAA	AAA	E	K	Nonsynonymous	1
1736	KIR2DP1*0010201	402	ACT	ACG	T	T	Synonymous	1
1737	KIR2DP1*0020101	46	CTT	TTT	L	F	Nonsynonymous	1
1738	KIR2DP1*0020101	264	GGT	AGT	G	S	Nonsynonymous	1
1739	KIR2DP1*0010201	279	TTC	TTG	F	L	Nonsynonymous	1
1740	KIR2DP1*0030101	238	GCG	GCA	A	A	Synonymous	1
1741	KIR2DP1*0030101	201	TCC	TCG	S	S	Synonymous	1
1742	KIR2DP1*0030101	419	CAC	CAT	H	H	Synonymous	1
1743	KIR2DP1*0010201	306	CGA	CCA	R	P	Nonsynonymous	1
1744	KIR2DP1*0010201	271	TCA	TGA	S	X	Nonsynonymous	1
1745	KIR2DP1*0030101	375	AGC	AGT	S	S	Synonymous	1
1746	KIR2DP1*0030101	420	CCC	ACC	P	T	Nonsynonymous	1
1747	KIR2DP1*005	419	CAC	CAT	H	H	Synonymous	1
1748	KIR2DP1*0030101	111	ACC	CCC	T	P	Nonsynonymous	1
1748		354	TCC	TCT	S	S	Synonymous
1748		393	AGG	AGC	R	S	Nonsynonymous
1748		423	ATA	ATG	I	M	Nonsynonymous
1748		438	AAG	ACG	K	T	Nonsynonymous
1749	KIR2DP1*0010201	234	TGG	TGA	W	X	Nonsynonymous	1
1750	KIR2DP1*0010201	297	GTG	ATG	V	M	Nonsynonymous	1
1751	KIR2DP1*0010201	73	AGA	GGA	R	G	Nonsynonymous	1
1752	KIR2DP1*0020101	257	AGG	ACG	R	T	Nonsynonymous	1
1752		384	GCG	GCA	A	A	Synonymous
1753	KIR2DP1*0010201	42	GGA	GCA	G	A	Nonsynonymous	1
1754	KIR2DP1*0030101	288	GAA	GAC	E	D	Nonsynonymous	1
1755	KIR2DP1*0020101	243	GCA	ACA	A	T	Nonsynonymous	1
1756	KIR2DP1*0020101	384	GCG	GCA	A	A	Synonymous	1
1756		424	CCA	TCA	P	S	Nonsynonymous
1756		425	GAG	TCG	E	S	Nonsynonymous
1757	KIR2DP1*0030101	187	GAC	GTC	D	V	Nonsynonymous	1
1758	KIR2DP1*005	444	GAG	AAG	E	K	Nonsynonymous	1
1759	KIR2DP1*0010201	391	ACC	ACG	T	T	Synonymous	1
1760	KIR2DP1*0010201	364	CCA	CCG	P	P	Synonymous	1
1761	KIR2DP1*0010201	109	AGC	GGC	S	G	Nonsynonymous	1
1762	KIR2DP1*0030101	403	GCG	GTG	A	V	Nonsynonymous	1
1763	KIR2DP1*0020101	167	ACT	ACG	T	T	Synonymous	1
1763		293	TCG	TCC	S	S	Synonymous
1764	KIR2DP1*0030101	426	TGT	AGT	C	S	Nonsynonymous	1
1765	KIR2DP1*005	158	GGG	AGG	G	R	Nonsynonymous	1
1766	KIR2DP1*0020101	229	CGG	TGG	R	W	Nonsynonymous	1
1766		384	GCG	GCA	A	A	Synonymous
1767	KIR2DP1*0030101	240	CCT	CGT	P	R	Nonsynonymous	1
1767		270	AGG	AAG	R	K	Nonsynonymous
1768	KIR2DP1*0020101	334	ACC	ACG	T	T	Synonymous	1
1769	KIR2DP1*0030101	86	CCA	ACA	P	T	Nonsynonymous	1
1770	KIR2DP1*0030101	83	CCT	CTT	P	L	Nonsynonymous	1
1771	KIR2DP1*005	270	AGG	AGT	R	S	Nonsynonymous	1
1772	KIR2DP1*0020101	84	GTG	GTA	V	V	Synonymous	1
1773	KIR2DP1*0030101	78	AGC	AGA	S	R	Nonsynonymous	1
1774	KIR2DP1*0030101	375	AGC	ATC	S	I	Nonsynonymous	1
1775	KIR2DP1*0030101	365	ACA	GCA	T	A	Nonsynonymous	1
1776	KIR2DP1*010	148	AGG	ATG	R	M	Nonsynonymous	1
1777	KIR2DP1*0030101	121	AGA	AAA	R	K	Nonsynonymous	1
1778	KIR2DP1*0020101	82	GGC	GCC	G	A	Nonsynonymous	1
1779	KIR2DP1*0030101	209	GTG	GGG	V	G	Nonsynonymous	1
1780	KIR2DP1*005	60	TAA	TAC	X	Y	Nonsynonymous	1
1780		62	GAA	GAT	E	D	Nonsynonymous
1781	KIR2DP1*0020101	122	AAA	ATA	K	I	Nonsynonymous	1
1782	KIR2DP1*0030101	377	CAG	TAG	Q	X	Nonsynonymous	1
1783	KIR2DP1*0020101	163	ACT	AGT	T	S	Nonsynonymous	1
1784	KIR2DP1*0030101	300	CCT	ACT	P	T	Nonsynonymous	1
1785	KIR2DP1*0030101	47	CGG	CTG	R	L	Nonsynonymous	1
1786	KIR2DP1*0030101	369	CTG	CCG	L	P	Nonsynonymous	1
1787	KIR2DP1*0020101	393	AGG	AGA	R	R	Synonymous	1
1788	KIR2DP1*008	335	CAA	CCA	Q	P	Nonsynonymous	1
1789	KIR2DP1*0030101	397	ACG	ACA	T	T	Synonymous	1
1790	KIR2DP1*008	178	AAC	ATC	N	I	Nonsynonymous	1
1791	KIR2DP1*0030101	111	ACC	CCC	T	P	Nonsynonymous	1
1791		354	TCC	TCT	S	S	Synonymous
1791		403	GCG	GTG	A	V	Nonsynonymous
1791		423	ATA	ATG	I	M	Nonsynonymous
1791		438	AAG	ACG	K	T	Nonsynonymous
1792	KIR2DP1*0030101	154	CTG	TTG	L	L	Synonymous	1
1793	KIR2DP1*0010201	73	AGA	ATA	R	I	Nonsynonymous	1
1793		77	AAG	AAC	K	N	Nonsynonymous
1794	KIR2DP1*0010201	195	TAC	TAT	Y	Y	Synonymous	1
1795	KIR2DP1*0030101	78	AGC	AGG	S	R	Nonsynonymous	1
1796	KIR2DP1*0030101	334	ACC	AAC	T	N	Nonsynonymous	1
1797	KIR2DP1*0020101	76	TGG	TAG	W	X	Nonsynonymous	1
1798	KIR2DP1*0020101	185	ATG	ATA	M	I	Nonsynonymous	1
1799	KIR2DP1*0020101	430	TTC	TGC	F	C	Nonsynonymous	1
1800	KIR2DP1*0030101	30	TTG	TAG	L	X	Nonsynonymous	1
1801	KIR2DP1*0020101	189	GCA	GCG	A	A	Synonymous	1
1802	KIR2DP1*0020101	232	CGG	CGT	R	R	Synonymous	1
1803	KIR2DP1*0020101	78	AGC	AGG	S	R	Nonsynonymous	1
1804	KIR2DP1*0030101	361	GCT	TCT	A	S	Nonsynonymous	1
1805	KIR2DP1*0030101	111	ACC	CCC	T	P	Nonsynonymous	1
1805		335	CAA	CCA	Q	P	Nonsynonymous
1805		354	TCC	TCT	S	S	Synonymous
1805		423	ATA	ATG	I	M	Nonsynonymous
1805		438	AAG	ACG	K	T	Nonsynonymous
1806	KIR2DP1*0030101	315	CAG	C			Deletion	1
[truncated: 3,682 more rows]
