# Supplementary material for: Allele-Level KIR Genotyping of More Than a Million Samples: Workflow, Algorithm, and Observations
Source: Front Immunol. 2018 Dec 4;9:2843. doi: 10.3389/fimmu.2018.02843 (PMC6288436; doi:10.3389/fimmu.2018.02843)
Supplement: Supplementary File 2 — ENA accession numbers of full-length KIR sequences. In case of sequences identified and characterized in several samples, only one submission is referenced. [file Table_2.xlsx]

## Sheet: Description
Supplementary File 2: ENA accession numbers of full-length KIR sequences.
In case of sequences identified and characterized in several samples, only one submission is referenced.

## Sheet: Data
Locus	ENA accession	Novel/Confirmatory	Allele designation
3DP1	LT986495	Confirmatory	KIR3DP1*006
3DP1	LT986601	Confirmatory	KIR3DP1*0030202
3DP1	LT986589	Confirmatory	KIR3DP1*0030102
3DP1	LT986558	Confirmatory	KIR3DP1*0030101
3DP1	LT986646	Confirmatory	KIR3DP1*005
3DP1	LT986657	Confirmatory	KIR3DP1*0030206
3DP1	LT986480	Novel
3DP1	LT986481	Novel
3DP1	LT986482	Novel
3DP1	LT986483	Novel
3DP1	LT986484	Novel
3DP1	LT986485	Novel
3DP1	LT986486	Novel
3DP1	LT986487	Novel
3DP1	LT986488	Novel
3DP1	LT986489	Novel
3DP1	LT986490	Novel
3DP1	LT986491	Novel
3DP1	LT986492	Novel
3DP1	LT986493	Novel
3DP1	LT986494	Novel
3DP1	LT986553	Novel
3DP1	LT986555	Novel
3DP1	LT986557	Novel
3DP1	LT986560	Novel
3DP1	LT986562	Novel
3DP1	LT986564	Novel
3DP1	LT986566	Novel
3DP1	LT986567	Novel
3DP1	LT986569	Novel
3DP1	LT986571	Novel
3DP1	LT986573	Novel
3DP1	LT986575	Novel
3DP1	LT986576	Novel
3DP1	LT986578	Novel
3DP1	LT986580	Novel
3DP1	LT986582	Novel
3DP1	LT986584	Novel
3DP1	LT986586	Novel
3DP1	LT986588	Novel
3DP1	LT986591	Novel
3DP1	LT986593	Novel
3DP1	LT986594	Novel
3DP1	LT986596	Novel
3DP1	LT986598	Novel
3DP1	LT986600	Novel
3DP1	LT986603	Novel
3DP1	LT986605	Novel
3DP1	LT986607	Novel
3DP1	LT986609	Novel
3DP1	LT986612	Novel
3DP1	LT986614	Novel
3DP1	LT986615	Novel
3DP1	LT986616	Novel
3DP1	LT986617	Novel
3DP1	LT986618	Novel
3DP1	LT986619	Novel
3DP1	LT986631	Novel
3DP1	LT986632	Novel
3DP1	LT986633	Novel
3DP1	LT986634	Novel
3DP1	LT986635	Novel
3DP1	LT986636	Novel
3DP1	LT986638	Novel
3DP1	LT986639	Novel
3DP1	LT986640	Novel
3DP1	LT986641	Novel
3DP1	LT986642	Novel
3DP1	LT986643	Novel
3DP1	LT986645	Novel
3DP1	LT986648	Novel
3DP1	LT986650	Novel
3DP1	LT986652	Novel
3DP1	LT986654	Novel
3DP1	LT986656	Novel
3DP1	LT986659	Novel
3DP1	LT986660	Novel
3DP1	LT986661	Novel
3DP1	LT986662	Novel
3DP1	LT986663	Novel
3DP1	LT986664	Novel
3DP1	LT986665	Novel
3DP1	LT986666	Novel
3DP1	LT986667	Novel
3DP1	LT986668	Novel
3DP1	LT986669	Novel
3DP1	LT986670	Novel
2DS2	LT996833	Novel
2DS2	LT996834	Novel
2DS2	LT996835	Novel
2DS2	LT996836	Novel
2DS2	LT996837	Novel
2DS2	LT996838	Novel
2DS2	LT996839	Novel
2DS2	LT996840	Novel
2DS2	LT996841	Novel
2DS2	LT996842	Novel
2DS2	LT996844	Novel
2DS2	LT996846	Novel
2DS2	LT996848	Novel
2DS2	LT996849	Novel
2DS2	LT996850	Novel
2DS2	LT996851	Novel
2DS2	LT996852	Novel
2DS2	LT996854	Novel
2DS2	LT996855	Novel
2DS2	LT996856	Novel
2DS2	LT996857	Novel
2DS2	LT996861	Novel
2DS2	LT996863	Novel
2DS2	LT996864	Novel
2DS2	LT996865	Novel
2DS2	LT996866	Novel
2DS2	LT996867	Novel
2DS2	LT996868	Novel
2DS2	LT996869	Novel
2DS2	LT996870	Novel
2DS2	LT996871	Novel
2DS2	LT996872	Novel
2DS2	LT996873	Novel
2DS2	LT996874	Novel
2DS2	LT996875	Novel
2DS2	LT996876	Novel
2DS2	LT996878	Novel
2DS2	LT996879	Novel
2DS2	LT996880	Novel
2DS2	LT996881	Novel
2DS2	LT996882	Novel
2DS2	LT996883	Novel
2DS2	LT996884	Novel
2DL1	LT993333	Confirmatory	KIR2DL1*0030204
2DL1	LT993334	Confirmatory	KIR2DL1*0040101
2DL1	LT993335	Novel
2DL1	LT993337	Novel
2DL1	LT993339	Novel
2DL1	LT993341	Novel
2DL1	LT993251	Novel
2DL1	LT993253	Novel
2DL1	LT993255	Novel
2DL1	LT993257	Novel
2DL1	LT993259	Novel
2DL1	LT993260	Novel
2DL1	LT993261	Novel
2DL1	LT993262	Novel
2DL1	LT993263	Novel
2DL1	LT993264	Novel
2DL1	LT993265	Novel
2DL1	LT993266	Novel
2DL1	LT993268	Novel
2DL1	LT993269	Novel
2DL1	LT993410	Novel
2DL1	LT993411	Novel
2DL1	LT993412	Novel
2DL1	LT993413	Novel
2DL1	LT993414	Novel
2DL1	LT993415	Novel
2DL1	LT993416	Novel
2DL1	LT993417	Novel
2DL1	LT993418	Novel
2DL1	LT993419	Novel
2DL1	LT993420	Novel
2DL1	LT993421	Novel
2DL1	LT993422	Novel
2DL1	LT993423	Novel
2DL1	LT993424	Novel
2DL1	LT993425	Novel
2DL1	LT993426	Novel
2DL1	LT993427	Novel
2DL1	LT993428	Novel
2DL1	LT993429	Novel
2DL1	LT993439	Novel
2DL1	LT993440	Novel
2DL1	LT993441	Novel
2DL1	LT993442	Novel
2DL1	LT993443	Novel
2DL1	LT993444	Novel
2DL1	LT993445	Novel
2DL1	LT993446	Novel
2DL1	LT993447	Novel
2DL1	LT993448	Novel
2DL1	LT993449	Novel
2DL1	LT993450	Novel
2DL1	LT993451	Novel
2DL1	LT993452	Novel
2DL1	LT993453	Novel
2DL1	LT993454	Novel
2DL1	LT993455	Novel
2DL1	LT993456	Novel
2DL1	LT993457	Novel
2DL4	LT991863	Confirmatory	KIR2DL4*00501
2DL4	LT991895	Confirmatory	KIR2DL4*0080204
2DL4	LT991872	Confirmatory	KIR2DL4*0010201
2DL4	LT991923	Confirmatory	KIR2DL4*011
2DL4	LT991881	Confirmatory	KIR2DL4*0010305
2DL4	LT991888	Confirmatory	KIR2DL4*00602
2DL4	LT991889	Confirmatory	KIR2DL4*0010304
2DL4	LT991937	Novel
2DL4	LT991916	Novel
2DL4	LT991864	Novel
2DL4	LT991891	Novel
2DL4	LT991893	Novel
2DL4	LT991866	Novel
2DL4	LT991868	Novel
2DL4	LT991896	Novel
2DL4	LT991870	Novel
2DL4	LT991898	Novel
2DL4	LT991900	Novel
2DL4	LT991917	Novel
2DL4	LT991919	Novel
2DL4	LT991873	Novel
2DL4	LT991875	Novel
2DL4	LT991921	Novel
2DL4	LT991924	Novel
2DL4	LT991877	Novel
2DL4	LT991878	Novel
2DL4	LT991879	Novel
2DL4	LT991880	Novel
2DL4	LT991926	Novel
2DL4	LT991927	Novel
2DL4	LT991928	Novel
2DL4	LT991929	Novel
2DL4	LT991930	Novel
2DL4	LT991931	Novel
2DL4	LT991932	Novel
2DL4	LT991933	Novel
2DL4	LT991882	Novel
2DL4	LT991883	Novel
2DL4	LT991884	Novel
2DL4	LT991885	Novel
2DL4	LT991886	Novel
2DL4	LT991887	Novel
2DL4	LT991934	Novel
2DL4	LT991935	Novel
2DL4	LT991936	Novel
3DL3	LR027904	Confirmatory	KIR3DL3*0090101
3DL3	LR027958	Confirmatory	KIR3DL3*0030103
3DL3	LR027961	Confirmatory	KIR3DL3*00101
3DL3	LR027895	Novel
3DL3	LR027896	Novel
3DL3	LR027897	Novel
3DL3	LR027898	Novel
3DL3	LR027899	Novel
3DL3	LR027900	Novel
3DL3	LR027901	Novel
3DL3	LR027902	Novel
3DL3	LR027903	Novel
3DL3	LR027905	Novel
3DL3	LR027906	Novel
3DL3	LR027907	Novel
3DL3	LR027908	Novel
3DL3	LR027909	Novel
3DL3	LR027910	Novel
3DL3	LR027911	Novel
3DL3	LR027912	Novel
3DL3	LR027913	Novel
3DL3	LR027914	Novel
3DL3	LR027915	Novel
3DL3	LR027916	Novel
3DL3	LR027917	Novel
3DL3	LR027918	Novel
3DL3	LR027919	Novel
3DL3	LR027920	Novel
3DL3	LR027921	Novel
3DL3	LR027922	Novel
3DL3	LR027923	Novel
3DL3	LR027924	Novel
3DL3	LR027925	Novel
3DL3	LR027927	Novel
3DL3	LR027928	Novel
3DL3	LR027929	Novel
3DL3	LR027931	Novel
3DL3	LR027932	Novel
3DL3	LR027933	Novel
3DL3	LR027934	Novel
3DL3	LR027935	Novel
3DL3	LR027937	Novel
3DL3	LR027939	Novel
3DL3	LR027940	Novel
3DL3	LR027941	Novel
3DL3	LR027942	Novel
3DL3	LR027943	Novel
3DL3	LR027944	Novel
3DL3	LR027945	Novel
3DL3	LR027947	Novel
3DL3	LR027949	Novel
3DL3	LR027951	Novel
3DL3	LR027952	Novel
3DL3	LR027953	Novel
3DL3	LR027954	Novel
3DL3	LR027955	Novel
3DL3	LR027956	Novel
3DL3	LR027957	Novel
3DL3	LR027959	Novel
3DL3	LR027960	Novel
3DL3	LR027962	Novel
3DL3	LR027965	Novel
3DL3	LR027966	Novel
3DL3	LR027967	Novel
3DL3	LR027968	Novel
3DL3	LR027969	Novel
3DL3	LR027970	Novel
3DL3	LR027972	Novel
3DL3	LR027973	Novel
3DL3	LR027974	Novel
3DL3	LR027975	Novel
3DL3	LR027976	Novel
3DL3	LR027977	Novel
3DL3	LR027978	Novel
3DL3	LR027979	Novel
3DL3	LR027980	Novel
3DL3	LR027981	Novel
3DL3	LR027982	Novel
3DL3	LR030277	Novel
3DL3	LR031291	Novel
2DS1	LR032592	Confirmatory	KIR2DS1*0020103
2DS1	LR032593	Novel
2DS1	LR032595	Novel
2DS1	LR032002	Novel
2DS1	LR032597	Novel
2DS1	LR032003	Novel
2DS1	LR032598	Novel
2DS1	LR032599	Novel
2DS1	LR032600	Novel
2DS1	LR032601	Novel
2DS1	LR032602	Novel
2DS1	LR032603	Novel
2DS1	LR032604	Novel
2DS1	LR032605	Novel
2DS1	LR032606	Novel
2DS1	LR032607	Novel
2DS1	LR032608	Novel
2DS1	LR032609	Novel
2DS1	LR032610	Novel
2DS1	LR032611	Novel
2DS1	LR032612	Novel
2DS1	LR032613	Novel
2DL5	LR032004	Novel
2DL5	LR032060	Novel
2DL5	LR032006	Novel
2DL5	LR032008	Novel
2DL5	LR032010	Novel
2DL5	LR032012	Novel
2DL5	LR032014	Novel
2DL5	LR032016	Novel
2DL5	LR032018	Novel
2DL5	LR032020	Novel
2DL5	LR032022	Novel
2DL5	LR032024	Novel
2DL5	LR032026	Novel
2DL5	LR032028	Novel
2DL5	LR032030	Novel
2DL5	LR032032	Novel
2DL5	LR032034	Novel
2DL5	LR032036	Novel
2DL5	LR032037	Novel
2DL5	LR032038	Novel
2DL5	LR032039	Novel
2DL5	LR032040	Novel
2DL5	LR032041	Novel
2DL5	LR032042	Novel
2DL5	LR032043	Novel
2DL5	LR032044	Novel
2DL5	LR032045	Novel
2DL5	LR032046	Novel
2DL5	LR032047	Novel
2DL5	LR032048	Novel
2DL5	LR032049	Novel
2DL5	LR032050	Novel
2DL5	LR032051	Novel
2DL5	LR032052	Novel
2DL5	LR032053	Novel
2DL5	LR032054	Novel
2DL5	LR032055	Novel
2DL5	LR032056	Novel
2DL5	LR032062	Novel
2DL5	LR032057	Novel
